# Supplementary material for: Targeting mutant RAS in patient-derived colorectal cancer organoids by combinatorial drug screening
Source: eLife. 2016 Nov 15;5:e18489. doi: 10.7554/eLife.18489 (PMC5127645; doi:10.7554/eLife.18489)
Supplement: Figure 1—source data 1. — Converts XYZT confocal data sets into analyzable 2D-movies, consisting four quadrants: depth coding, maximum projection in ‘glow’, transmitted light image and a merge between transmitted light and fluorescence. All supplementary movies were generated using this method (Figures 1 and 3 show 2 of 4 quadrants only). DOI: http://dx.doi.org/10.7554/eLife.18489.004 [file elife-18489-fig1-data1.ijm]

//  Wellcome to the organoid macro
print("");waitForUser("Welcome to the Organoid Movie Macro, made in the lab of Hugo Hugo Snippert \n  \n It works on our data from our microscope (Leica SP8 confocal), run on our PCs with 64bits Fiji/ImageJ (1.49b) \n \n macro requires a special lut : Depth_Organoid.lut  (put in lut-folder)  \n macro requires a tif for the depth-scale bar : Depth_Organoid_magenta.tif (put in main Fiji folder)  \n \n for questions, please email h.j.g.snippert@umcutrecht.nl  or  b.ponsioen@umcurecht.nl");print("");


//INDEX OF MACRO:
	//GENERAL SETTINGS
	//FIRST DIALOG (restart? transmitted? check position?)
	//RESTART, CHECK LAST POSITION
	//LOAD SETTINGS
	//RESTART, SETTINGS 	
	//RESTART, DIALOG, CHOSE POSITION
	//NORMAL, SETTINGS\
	//NORMAL, POSITION NUMBER
	//NORMAL, POSITION NAME	
	//NORMAL, TRANSMITTED CHANNEL
	//NORMAL, CHANGE LUT SETTING FOR WHITE CHANNELS
	//NORMAL, SAVE SETTINGS
	//SET STANDARD SETTINGS (OR LOAD FROM SETTINGSFILE)
	//NORMAL, DIALOG "SETTINGS"
	//NORMAL, DIALOG "Chose channels for DeadDye and Nuclei"
	//NORMAL, DIALOG "Extended settings"
	//NORMAL, SAVE SETTINGS 2
	//RESTART, GET SETTING FOR ALL POSITIONS
	//NORMAL, SET ROI, ZPLANE AND B&C
	//NORMAL, CHECK LAST TIMEPOINT BLACK	
	//NORMAL, MAKE TEMPORARY WINDOWS FOR B&C NON-TRANSMITTED CHANNELS
	//NORMAL, DELETE Z-planes, CREATE 2 WINDOWS
	//NORMAL, DELETE Z-planes, GET TOP AND BOTTOM
	//NORMAL, DELETE Z-planes, GET MULTIPY FACTOR FOR DEPTHCODING
	//NORMAL, SAVE SETTINGS 3

	//ALL, START OF ACTUAL PROCESSING OPEN POSITION
	//ALL, PROCESS TRANSMITTED
	//ALL, PROCESS CHANNELS
	//ALL, SAV PROGRESS TO NETWORK
	//ALL, MERGE TIMEPOINTS
	//ALL, COMBINE THE CHANNELS AND TRANS/DEPTHCODING
	//ALL, SAVE PROGRESS FILE FOR RESTART
	//ALL, SAVE PROGRESS TO NETWORK
	//FUNCTIONS


LimitTimepointForDebugging	= 0 ;

PrintLikeCrazy			= 0;
PauseAfterSettings		= 1;
SingleTPtoZstack		= 0;					if(SingleTPtoZstack){waitForUser("Sure you want SingleTPtoZstack @ 1 ????");} 
GreenEnhanceContrastSaturationFactor = 0.1 ;				
									
MarginForScaleBar 		= 4;
MinimalTextSize 		= 12;

GarbageEverynTimes		= 4;

TCPForOverruling="";
TempNoFDisk=1;
UMC=0;


run("Close All"); run("Collect Garbage"); 
ImageJDirectory	= getDirectory("imagej");

PrintToTestQueuing=0;
if(File.exists("D:\\")) {				OutputDisk="D"; TempDisk="D";		File.makeDirectory(TempDisk+":\\ANALYSIS DUMP\\");}
if(UMC && TempNoFDisk==0 && File.exists("F:\\")) {	TempDisk="F";				File.makeDirectory(TempDisk+":\\ANALYSIS DUMP\\");}										
if(File.exists(TempDisk+":\\ANALYSIS DUMP\\Queue-info.txt")){
	QueueString = File.openAsRawString(TempDisk+":\\ANALYSIS DUMP\\Queue-info.txt"); Index=indexOf(QueueString, "nQueuedExp_"); nQueuedExp = substring(QueueString, Index+11, lengthOf(QueueString)); 
	nQueuedExp=1*nQueuedExp;
}else{nQueuedExp=0;}																						if(PrintToTestQueuing){waitForUser(" nQueuedExp_ : "+nQueuedExp+"___en testje "+3*nQueuedExp);}

 QueueFinished=1;
if(File.exists(TempDisk+":\\ANALYSIS DUMP\\RunAllQueue-info.txt")) {
	RunAllQueuedString = File.openAsRawString(TempDisk+":\\ANALYSIS DUMP\\RunAllQueue-info.txt");
		Index=indexOf(RunAllQueuedString, "RunAllQueued_"); RunAllQueuedPrevious = substring(RunAllQueuedString, Index+13, Index+14);							
	if(RunAllQueuedPrevious){
		Index=indexOf(RunAllQueuedString, "current_Exp_"); 	ExpWhenPreviousGotStuck  = substring(RunAllQueuedString, Index+12, Index+13);						
		Index=indexOf(RunAllQueuedString, "nExp_"); 		nExp = substring(RunAllQueuedString, Index+5, Index+6);									
		Index=indexOf(RunAllQueuedString, "QueueFinished_"); 	QueueFinished = substring(RunAllQueuedString, Index+14, Index+15);							
	}
}


	QueueMultiple=0; Q=""; nExp=1; Restart=0; QuitQueuing=0; ExpForRestart=1; RestartMessage=""; 

	// dialog
	if(nQueuedExp==0){	Dialog.create(" ");		
				Dialog.addMessage("All Queued Experiments have been run !!"); Dialog.addCheckbox("Start adding experiment(s) to the queue ?", 0); Dialog.setInsets(40, 10, 0); 
			if(UMC){Dialog.addMessage("*****  BP & RO only  ******"); Dialog.addNumber("Manipulate  nQueuedExp ",nQueuedExp); Dialog.addNumber("Manipulate  QueueFinished ",QueueFinished);	}
				Dialog.show;	
				QueueMultiple=Dialog.getCheckbox();  
			if(UMC){nQueuedExp=Dialog.getNumber(); QueueFinished=Dialog.getNumber(); }			QueueFinished=1;
	}
	if(QueueMultiple){Q="Queued "; nExp=1;}

	

		OptionArray=newArray("Add another experiment to the queue", "Run ALL queued experiments", "Start all over again setting experiments in queue", "Restart (the queue-run got stuck...)"); 
		QueueFollowUp="";
		
		   
		QuitQueuing=0; // deze MOET 0 blijven	
		if(nQueuedExp==1){Text="1 Experiment Queued";}	if(nQueuedExp>1) {Text= d2s(nQueuedExp, 0)+" Experiments Queued";}
		
		if(nQueuedExp>0){	QueueFollowUp=OptionArray[0]; }
		if(QueueFinished==0){	QueueFollowUp=OptionArray[3]; 	QuitQueuing=0; ExpForRestart=ExpWhenPreviousGotStuck;  RestartMessage = " \n \n previous run got stuck at Exp#"+ExpWhenPreviousGotStuck+" \n \n "; }
		if(nQueuedExp>0){
				Dialog.create(" ");
				Dialog.setInsets(0, 10, 0); Dialog.addMessage(Text+RestartMessage); 
				Dialog.addRadioButtonGroup("What do you want to do?", OptionArray , 4, 1, QueueFollowUp);	 
				Dialog.setInsets(20, 20, 0);  Dialog.addCheckbox("Single analysis (no queuing)", QuitQueuing); Dialog.setInsets(-3, 20, 0);  
				Dialog.addMessage("(upon checking, queued data are perfectly safe)");
			if(UMC){Dialog.setInsets(40, 10, 0); Dialog.addMessage("*****  BP & RO only  ******");		
				Dialog.addNumber("Manipulate  nQueuedExp ",nQueuedExp);					}
						 Dialog.show(); 
				QueueFollowUp 	=Dialog.getRadioButton; 
				QuitQueuing	=Dialog.getCheckbox();  
			if(UMC){nQueuedExp	=Dialog.getNumber(); }
		}
		// in all cases evaluate this :
		a=QueueMultiple;	if(QueueFollowUp==OptionArray[0])	{			QueueMultiple=1;	nExp=1;			Q="Queued ";					}
		RunAllQueued=0;		if(QueueFollowUp==OptionArray[1])	{RunAllQueued=1;	QueueMultiple=1;	nExp=nQueuedExp;	Q="Queued ";	Restart=1;			}
		RestartQueuing=0;	if(QueueFollowUp==OptionArray[2])	{RestartQueuing=1;	QueueMultiple=1;	nExp=1;			Q="Queued ";	nQueuedExp=0;			}
		RestartQueueRun=0;	if(QueueFollowUp==OptionArray[3])	{RestartQueueRun=1;	QueueMultiple=1;	nExp=nQueuedExp;	Q="Queued ";	RunAllQueued=1;	Restart=1;	} 	FirstRoundRestart=1;
	
					if(QuitQueuing)				{			QueueMultiple=0;	nExp=1;			Q="";		RunAllQueued=0;	RestartQueuing=0;	RestartQueueRun=0;	}

	
	if(RestartQueueRun){Dialog.create(" ");	Dialog.addMessage("Do a RESTART in the queued run"+RestartMessage); Dialog.addNumber("Which experiment ?", ExpForRestart); 	Dialog.show	ExpForRestart=Dialog.getNumber(); }
		print("");																													if(PrintToTestQueuing){print("");waitForUser("4 nQueuedExp="+nQueuedExp+"___QueueMultiple="+QueueMultiple+"___nExp="+nExp+"___Q="+Q+"___RunAllQueued="+RunAllQueued+"___RestartQueuing="+RestartQueuing+"___Restart="+Restart);}
	if(RunAllQueued && LimitTimepointForDebugging>0){print(""); waitForUser("LimitTimepointForDebugging is at "+LimitTimepointForDebugging+" \n \n do you want that ???" );print(""); }	 


// this loop is for the ENTIRE MACRO  !!!
// this loop is for the ENTIRE MACRO  !!!
for(Exp=1 ; Exp<nExp+1 ; Exp++){																												if(PrintToTestQueuing){print(""); waitForUser("we zijn nu in de loop !!!!!!!!!!! RunAllQueued_"+RunAllQueued+ "_______Exp"+Exp); print(""); waitForUser("Q_:"+Q);}
																																
	if(Exp==1 && RunAllQueued){QueueFinished=0; RunAllQueuedString = "RunAllQueued_"+RunAllQueued+" current_Exp_"+Exp+" ; nExp_"+nExp+" ; QueueFinished_"+QueueFinished; File.saveString(RunAllQueuedString, TempDisk+":\\ANALYSIS DUMP\\RunAllQueue-info.txt");}

	if(RunAllQueued){ for(v=0;v<20;v++){print("#");} for(v=0;v<10;v++){print("RunAllQueued ; next Exp, namely Exp #"+Exp);} for(v=0;v<20;v++){print("#");} }
	if(RestartQueueRun && FirstRoundRestart){Exp = ExpForRestart;}


//GENERAL SETTINGS
while(isOpen("Exception")){selectWindow("Exception");run("Close");}				//Reset things to prevent error
setOption("ExpandableArrays", true);								//Makes expandable arrays possible
run("Set Measurements...", "area mean limit redirect=None decimal=1");				//Set measurements to include mean gray


// for analysis
File.makeDirectory(TempDisk+":\\ANALYSIS DUMP\\");			File.makeDirectory(TempDisk+":\\ANALYSIS DUMP\\TEMP DUMP\\");			File.makeDirectory(TempDisk+":\\ANALYSIS DUMP\\Settings\\");				File.makeDirectory(TempDisk+":\\ANALYSIS DUMP\\Settings\\Settings Archive\\");	
	// deze hieronder kan toch weg?
 File.makeDirectory(TempDisk+":\\ANALYSIS DUMP\\"+Q+"Exp"+Exp+"\\"); 											File.makeDirectory(TempDisk+":\\ANALYSIS DUMP\\"+Q+"Exp"+Exp +"\\Settings\\");		/*File.makeDirectory(TempDisk+":\\ANALYSIS DUMP\\"+Q+"Exp"+Exp +"\\RESULT\\");*/													//Make directories so the macro kan write away temp files and results (doesn't do anything if they alreadt exist)
	if(QueueMultiple){Temp=nQueuedExp+1; 				File.makeDirectory(TempDisk+":\\ANALYSIS DUMP\\"+Q+"Exp"+Temp+"\\");  		File.makeDirectory(TempDisk+":\\ANALYSIS DUMP\\"+Q+"Exp"+Temp+"\\Settings\\");		/*File.makeDirectory(TempDisk+":\\ANALYSIS DUMP\\"+Q+"Exp"+Temp+"\\RESULT\\");*/		}		// altijd 1 folder vooruit maken ; beetje raar maar kan geen kwaad 
// for output
	// deze hieronder kan toch weg?
File.makeDirectory(OutputDisk+":\\ANALYSIS DUMP\\");			File.makeDirectory(OutputDisk+":\\ANALYSIS DUMP\\TEMP DUMP\\");			File.makeDirectory(OutputDisk+":\\ANALYSIS DUMP\\Settings\\");				File.makeDirectory(OutputDisk+":\\ANALYSIS DUMP\\Settings\\Settings Archive\\");	
File.makeDirectory(OutputDisk+":\\ANALYSIS DUMP\\"+Q+"Exp"+Exp+"\\"); 											File.makeDirectory(OutputDisk+":\\ANALYSIS DUMP\\"+Q+"Exp"+Exp+"\\Settings\\");		/*File.makeDirectory(OutputDisk+":\\ANALYSIS DUMP\\"+Q+"Exp"+Exp+"\\RESULT\\");	*/												//Make directories so the macro kan write away temp files and results (doesn't do anything if they alreadt exist)
	if(QueueMultiple){Temp=nQueuedExp+1; 				File.makeDirectory(OutputDisk+":\\ANALYSIS DUMP\\"+Q+"Exp"+Temp+"\\");  	File.makeDirectory(OutputDisk+":\\ANALYSIS DUMP\\"+Q+"Exp"+Temp+"\\Settings\\");	/*File.makeDirectory(OutputDisk+":\\ANALYSIS DUMP\\"+Q+"Exp"+Temp+"\\RESULT\\");*/		}		// altijd 1 folder vooruit maken ; beetje raar maar kan geen kwaad 


ChannelColourOriginal=newArray(	"White","Green","Red","Blue","Cyan","Magenta","Yellow");
ChannelColour=newArray("None", "Green", "Red", "Blue", "Cyan", "Magenta", "Yellow");
AspectArray=newArray("no", "square", "4:3", "16:9");
ScreenWidth=screenWidth();
ScreenHeight=screenHeight();
FitWidthFactor = 0.8;FitHeightFactor=0.8;		
FitWidth  = FitWidthFactor  * screenWidth;								
FitHeight = FitHeightFactor * screenHeight;		
	WindowSeparateMarginX=30;			
	
//FIRST DIALOG (restart? transmitted? check position?)

if(File.exists(TempDisk+":\\ANALYSIS DUMP\\Settings\\Settings_Previous_Exp.tif")){ 									
																			
	PresenceSettingsFile=1;
	open(TempDisk+":\\ANALYSIS DUMP\\Settings\\Settings_Previous_Exp.tif"); 
	info = getMetadata("info");close();
	List.setList(info);
	TransmittedChannelPresent	=List.get("TransmittedChannelPresent");
	CheckPositionNumber		=List.get("CheckPositionNumber");
	CheckPositionName		=List.get("CheckPositionName");
	ReadFileName			=List.get("ReadFileName");	

}else{
	PresenceSettingsFile=0;
	TransmittedChannelPresent=1;
	CheckPositionNumber=1;
	CheckPositionName=1;
	ReadFileName=1;	
}


if(RunAllQueued==0  &&  Exp==1){
	Dialog.create("Restart?")
		Dialog.addCheckbox("Select box if this is a restart", 0);
		Dialog.addMessage("");
		Dialog.addCheckbox("Is there a Transmitted Channel?", TransmittedChannelPresent);
		Dialog.addMessage("");
		Dialog.addCheckbox("Let macro count number of positions after opening", CheckPositionNumber);
		Dialog.addCheckbox("Let macro read a name for each position (from metadata)", CheckPositionName);
		Dialog.addCheckbox("Let macro copy name & date of experiment from the file name ", ReadFileName);	
	Dialog.show
		Restart=Dialog.getCheckbox();
		TransmittedChannelPresent=Dialog.getCheckbox();			TCPForOverruling  = TransmittedChannelPresent;
		CheckPositionNumber=Dialog.getCheckbox();			
		CheckPositionName=Dialog.getCheckbox();
		ReadFileName=Dialog.getCheckbox();											
}

												 


//RESTART, CHECK LAST POSITION
	if(QueueMultiple==0) 	{WhereToSaveSettings=1;}			
	if(QueueMultiple) 	{WhereToSaveSettings=nQueuedExp+1;}

if(Restart){
	if(File.exists(TempDisk+":\\ANALYSIS DUMP\\"+Q+"Exp"+Exp+"\\Settings\\Settings_Exp"+Exp+".tif")){}
	else{exit("No Settings File!, cannot restart!");}

	List.clear;							//Start with retrieving last position sucessfully completed
				
	if(File.exists(TempDisk+":\\ANALYSIS DUMP\\"+Q+"Exp"+Exp+"\\Settings\\Progress.tif")){
		open(TempDisk+":\\ANALYSIS DUMP\\"+Q+"Exp"+Exp+"\\Settings\\Progress.tif");  	
  		info = getMetadata("info");	
  		List.setList(info); 
  		Progress=parseFloat(List.get("Progress")); }
	else{Progress=-1;}
}

List.clear;							//Start with retrieving settings from a previous run (if there is one)


//LOAD SETTINGS		
if(Restart){
	if(File.exists(TempDisk+":\\ANALYSIS DUMP\\"+Q+"Exp"+Exp+"\\Settings\\Settings_Exp"+Exp+".tif")){										
		open(TempDisk+":\\ANALYSIS DUMP\\"+Q+"Exp"+Exp+"\\Settings\\Settings_Exp"+Exp+".tif");
		info = getMetadata("info"); close(); List.setList(info);	
	}
}
else{
	if(File.exists(TempDisk+":\\ANALYSIS DUMP\\Settings\\Settings_Previous_Exp.tif")){						
		open(TempDisk+":\\ANALYSIS DUMP\\Settings\\Settings_Previous_Exp.tif");
		info = getMetadata("info"); close(); List.setList(info);
	}
}
																	

SelectionX1=newArray;		SelectionX2=newArray;		SelectionY1=newArray;		SelectionY2=newArray;
TransmittedMin=newArray;	TransmittedMax=newArray;	TransmittedZslice=newArray;	
NumberOfTimepoints=newArray;	LastTimepointBlack=newArray;	Singletimepoint=newArray;
ScaleBarYArray=newArray;	nPixelsScaleBarArray=newArray;	nMicronsScaleBarArray=newArray;	
ArrayZResolution = newArray;	
Threshold=newArray();

ArraySkipPositions=newArray(10000);  	Array.fill(ArraySkipPositions,0);		
SplitZ=newArray(10000);  		Array.fill(SplitZ,0);					  	
PileUpChunks=newArray(10000);  		Array.fill(PileUpChunks,0);				
SplitAndUnsplit=newArray(10000);  	Array.fill(SplitAndUnsplit,0);				

DefaultGamma = 0.55;	DefaultMultiply = 1.2;	SetLastTimepoint= 1;	CheckLastTimepointBlack=0;
TimeProjectTransm=1;	nFramesForTimeProject=35; // = parameter for this function

ChannelColourOriginal=newArray("White", "Green", "Red", "Blue", "Cyan", "Magenta", "Yellow");

RedDeadChannelUse=newArray("Nuclei", "DeadStuff", "Other", "Other", "Other", "Other", "Other", "Other");
NucleiChannel="None";
DeadChannel="None";	
oldhour=0;	oldminute=0;	oldsecond=0;	olddayOfMonth=0;	oldmonth=0;	oldyear=0;

SetBrightness = 150 ;
FluoOffset = 4;
RedDeadDye = false;				Hidewindows = 1;	
Date = 20001231;				NameExperiment =  "NameExperiment";						
ColourName = 1;					AddTime = 1;	AddScaleBar =1;		AddScaleBarZ = 1;
ExtendedSettings=1;				UseDepthcoding="With";
Interval = 10;					ColorTime = "White";	
FractionForText = 20;	
FractionForBar=0.15;				WriteBarDimensions=1;		ScaleBarLineWidth=2;
NumberOfTPTempStacks=8;				NumberOfZsTempStacks=5;	
SaveProgressToNetwork=false;			DeleteZStacks=1;
SkipGlow=0;
TextInGlowIsWhite=1;				SetMultiplyBeforeDepthcoding = 1;
WindowForPause = 1;								
AddPositionName=1;				GuidedBC=1;			
TimeProjectTransm=1;
TimeForPause = 1000 ;   	// milliseconden
PauseInterval=20;
PlaceScaleBarZ="Top";
UnsplitStillToDo=1; NowDoTheUnsplit=0;
SplitAndUnsplitFill=1;
UpperLeft=1;
GarbageInterval=20;
AspectChoice=AspectArray[0];
DefineFrameRate=0; DefineAviLength=1;
FrameRateAvi=10;
AviLength = 20;			// i.e. seconds

TifTransm	=0 ; 
NameTifFluo	="";
NameTifTransm	="";
fileTifTransm	="";
CodedFileTifTransm="";

SmoothDefault=0;
MedianDefault=1;

SaveChunks=1;


	//End of Standard settings, only used if the Settings file is not in the right position (you need to start from somewhere...)

ChannelName=newArray( "Max Project", "Max Project2", "Max Project3", "Max Project4", "Max Project5", "Max Project6", "Max Project7", "Max Project8", "Max Project9", "Max Project10"); //RO 2304

// GET Settings from file (if present) // GET Settings from file (if present) // GET Settings from file (if present) 


if(PresenceSettingsFile){			// dit slaat ook op \\ANALYSIS DUMP\\Settings\\Settings_Previous_Exp.tif"
																							//	print("");waitForUser("list.get --2--");print("");

	CodedFile=List.get("CodedFile");			file		=replace(CodedFile,"SLASH", "\\\\");  									//	waitForUser("CodedFile "+CodedFile+"\n \n file "+file);
	CodedFileTifTransm=List.get("CodedFileTifTransm");	fileTifTransm	=replace(CodedFileTifTransm,"SLASH", "\\\\");  	
	SaveProgressToNetwork=List.get("SaveProgressToNetwork");
	CodedNetworkDirectory=List.get("CodedNetworkDirectory");	NetworkDirectory=replace(CodedNetworkDirectory,"SLASH","\\\\");
  	PositionNumber=newArray;	PositionName=newArray;	PositionChannelAmount=newArray;	TopZ=newArray;	BottomZ=newArray;TransmittedChannelNumber=newArray(PositionNumber.length);
  	MultiplyBeforeDepthcoding=newArray;	GammaCorr=newArray;	ExtraSmooth=newArray;		//Singletimepoint=newArray;
							
	//PositionNumber=corresponding position in LIF file, PositionName=Name as given in LASAF, PositionChannelAmount=amount of channels in said position
	TransmittedChannelPresent=List.get("TransmittedChannelPresent");				if(TCPForOverruling!=TransmittedChannelPresent){TransmittedChannelPresent=TCPForOverruling;}		
	AmountOfPositions=List.get("AmountOfPositions");
	WindowForPause=List.get("WindowForPause");
	for(l=0;l<AmountOfPositions;l++){
		PositionNumber[l]=List.get("PositionNumber"+l);			PositionName[l]=List.get("PositionName"+l);	
		TopZ[l]=List.get("TopZ_"+l); 	BottomZ[l]=List.get("BottomZ_"+l); 
		MultiplyBeforeDepthcoding[l]=List.get("MultiplyBeforeDepthcoding"+l);
		GammaCorr[l]= List.get("GammaCorr"+l);
		ExtraSmooth[l]= List.get("ExtraSmooth"+l);
		SetLastTimepoint=List.get("SetLastTimepoint");
		Threshold[l]=List.get("Threshold"+l);
	}
	ArraySizeForChannelUseandColour=parseFloat(List.get("ArraySizeForChannelUseandColour"));	
	maxNumberOfChannels=parseFloat(List.get("maxNumberOfChannels"));
	UseChannel=newArray;	ChannelColour=newArray;	//ChannelName=newArray;	
	for(l=0;l<ArraySizeForChannelUseandColour;l++){
		if(PresenceSettingsFile){	UseChannel[l]=List.get("UseChannel"+l);		ChannelName[l]=List.get("ChannelName"+l);	}
		else{				UseChannel[l]=1;				ChannelName[l]="Ch"+l;				}
	}

	RedDeadDye = List.get("RedDeadDye");		Hidewindows = List.get("Hidewindows");		UpperLeft = List.get("UpperLeft");	
	Date = List.get("Date");			NameExperiment =  List.get("NameExperiment");	
	ColourName = List.get("ColourName");		AddTime = List.get("AddTime");			
	AddScaleBar = List.get("AddScaleBar");		FractionForBar = List.get("FractionForBar");	ScaleBarLineWidth = List.get("ScaleBarLineWidth");	WriteBarDimensions = List.get("WriteBarDimensions");	
	AddScaleBarZ = List.get("AddScaleBarZ");	PlaceScaleBarZ = List.get("PlaceScaleBarZ");	
	ExtendedSettings=List.get("ExtendedSettings");	UseDepthcoding=List.get("UseDepthcoding");
	Interval = List.get("Interval");		ColorTime = List.get("ColorTime");		GuidedBC = List.get("GuidedBC");	
	RedDeadDye=List.get("RedDeadDye");		SkipGlow = List.get("SkipGlow");		//	AspectChoice = List.get("AspectChoice");	
	FractionForText = List.get("FractionForText");		
	NumberOfTPTempStacks=List.get("NumberOfTPTempStacks");		NumberOfZsTempStacks=List.get("NumberOfZsTempStacks");
	SaveProgressToNetwork=List.get("SaveProgressToNetwork");
	WindowForPause=List.get("WindowForPause");	TimeForPause=List.get("TimeForPause");	PauseInterval=List.get("PauseInterval");
	GarbageInterval=List.get("GarbageInterval");
	if(CheckPositionName){AddPositionName=List.get("AddPositionName");}else{AddPositionName=0;}
	DeleteZStacks=List.get("DeleteZStacks");
	TextInGlowIsWhite=List.get("TextInGlowIsWhite");
	SetMultiplyBeforeDepthcoding=List.get("SetMultiplyBeforeDepthcoding");
	maxNumberOfChannels=parseFloat(List.get("maxNumberOfChannels"));

	DefineFrameRate=List.get("DefineFrameRate");	DefineAviLength=List.get("DefineAviLength"); 	
	FrameRateAvi=List.get("FrameRateAvi");		AviLength=List.get("AviLength");
	
	for(l=0;l<maxNumberOfChannels;l++){
		UseChannel[l]=List.get("UseChannel"+l);		
		ChannelName[l]=List.get("ChannelName"+l); 	RedDeadChannelUse[l]=List.get("RedDeadChannelUse"+l);	
		NucleiChannel=List.get("NucleiChannel");	DeadChannel=List.get("DeadChannel");
		}
	ChromaticAberration = List.get("ChromaticAberration");	FeasableRib = List.get("FeasableRib");	
	
	DefaultGamma	= List.get("DefaultGamma");		DefaultGamma = parseFloat(DefaultGamma);	if(isNaN(DefaultGamma)) 			{DefaultGamma = 0.55;}	// the isNaN is a trik to make sure that also the very first time the macro is used, there is a default setting
	DefaultMultiply	= List.get("DefaultMultiply");		DefaultMultiply = parseFloat(DefaultMultiply);	if(isNaN(DefaultMultiply)) 			{DefaultMultiply = 1.2;}
	SetLastTimepoint= List.get("SetLastTimepoint");								if(isNaN(parseFloat(SetLastTimepoint)))		{SetLastTimepoint=0;}
	CheckLastTimepointBlack=List.get("CheckLastTimepointBlack");						if(isNaN(parseFloat(CheckLastTimepointBlack)))	{CheckLastTimepointBlack=0;}
	TimeProjectTransm=List.get("TimeProjectTransm");
	SaveChunks	=List.get("SaveChunks");

	SmoothDefault=List.get("SmoothDefault");	MedianDefault=List.get("MedianDefault");

	
	AddScaleBarZLeft=0;	if(AddScaleBarZ && PlaceScaleBarZ=="Left"){AddScaleBarZLeft=1;}
	AddScaleBarZTop=0;	if(AddScaleBarZ && PlaceScaleBarZ=="Top") {AddScaleBarZTop=1;}

}  // vd if(PresenceSettingsFile){

if(SmoothDefault!=0  &&  SmoothDefault!=1){	SmoothDefault=0;}
if(MedianDefault!=0  &&  MedianDefault!=1){	MedianDefault=1;}
if(SaveChunks!=0     &&  SaveChunks!=1   ){	SaveChunks=0;}


if(Restart){		// <<<<<<<<<<<<<<<<<<<<<<<<<<<<<<<<<<<<<<<<<<< RESTART BEGIN  >>>>>>>>>>>>>>>>>>>>>>>>>>>>>>>>>>>>>>>>>>>>>>>>>>>>>>>>
								// This part is to retreive the positional data in the case of a restart.
								// Note we are not opening any file yet as we don't need to ask for settings, the positions will be opened as required!
//RESTART, SETTINGS
																														// print("");waitForUser("list.get --3--");print("");
	CodedFile=List.get("CodedFile");			file=replace(CodedFile,"SLASH", "\\\\");  	 
	CodedFileTifTransm=List.get("CodedFileTifTransm");	fileTifTransm=replace(CodedFileTifTransm,"SLASH", "\\\\");  	
	
	SaveProgressToNetwork=List.get("SaveProgressToNetwork");
	CodedNetworkDirectory=List.get("CodedNetworkDirectory");	NetworkDirectory=replace(CodedNetworkDirectory,"SLASH","\\\\");
  	PositionNumber=newArray;	PositionName=newArray;	PositionChannelAmount=newArray;	TopZ=newArray;	BottomZ=newArray;	TransmittedChannelNumber=newArray(PositionNumber.length);
  	MultiplyBeforeDepthcoding=newArray;	GammaCorr=newArray;	ExtraSmooth=newArray;	//Singletimepoint=newArray;
  	
  	BottomZ_1=newArray;	TopZ_1=newArray;	GammaCorr_1=newArray;		MultiplyBeforeDepthcoding_1=newArray;		ExtraSmooth_1=newArray;
  	BottomZ_2=newArray;	TopZ_2=newArray;	GammaCorr_2=newArray;		MultiplyBeforeDepthcoding_2=newArray;		ExtraSmooth_2=newArray;
  	BottomZ_3=newArray;	TopZ_3=newArray;	GammaCorr_3=newArray;		MultiplyBeforeDepthcoding_3=newArray;		ExtraSmooth_3=newArray;
  	
							//PositionNumber=corresponding position in LIF file, PositionName=Name as given in LASAF, PositionChannelAmount=amount of channels in said position
	TransmittedChannelPresent=List.get("TransmittedChannelPresent"); 		TCPForOverruling  = TransmittedChannelPresent;
	CheckPositionNumber=List.get("CheckPositionNumber");
	CheckPositionName=List.get("CheckPositionName");
	AmountOfPositions=List.get("AmountOfPositions");
	WindowForPause=List.get("WindowForPause");	
	SetLastTimepoint=List.get("SetLastTimepoint");
	DefineFrameRate=List.get("DefineFrameRate");	DefineAviLength=List.get("DefineAviLength");		
	FrameRateAvi=List.get("FrameRateAvi");		AviLength=List.get("AviLength");
	
	lifFile=List.get("lifFile");			tifFile=List.get("tifFile");		nd2File=List.get("nd2File");		TifTransm=List.get("TifTransm");	    


	for(l=0;l<AmountOfPositions;l++){
		ArraySkipPositions[l]=List.get("ArraySkipPositions_"+l); 
		PileUpChunks[l]=List.get("PileUpChunks_"+l); 				if(isNaN(PileUpChunks[l])){PileUpChunks[l]=1; }	
		SplitAndUnsplit[l]=List.get("SplitAndUnsplit_"+l); 			if(isNaN(SplitAndUnsplit[l])){SplitAndUnsplit[l]=0;}		
		PositionNumber[l]=List.get("PositionNumber"+l);				PositionName[l]=List.get("PositionName"+l);	
		PositionChannelAmount[l]=List.get("PositionChannelAmount"+l);		TransmittedChannelNumber[l]=List.get("TransmittedChannelNumber"+l);
		TopZ[l]=List.get("TopZ_"+l); 	BottomZ[l]=List.get("BottomZ_"+l); 
		MultiplyBeforeDepthcoding[l]=List.get("MultiplyBeforeDepthcoding"+l);
		GammaCorr[l]= List.get("GammaCorr"+l);
		ExtraSmooth[l]= List.get("ExtraSmooth"+l);
		SplitZ[l] = List.get("SplitZ"+l);	

		if(SplitZ[l]>0){	BottomZ_1[l]=List.get("BottomZ_1_"+l); 	TopZ_1[l]=List.get("TopZ_1_"+l); 	GammaCorr_1[l]=List.get("GammaCorr_1_"+l); 	ExtraSmooth_1[l]=List.get("ExtraSmooth_1_"+l); 	MultiplyBeforeDepthcoding_1[l]=List.get("MultiplyBeforeDepthcoding_1_"+l); 
					BottomZ_2[l]=List.get("BottomZ_2_"+l); 	TopZ_2[l]=List.get("TopZ_2_"+l); 	GammaCorr_2[l]=List.get("GammaCorr_2_"+l); 	ExtraSmooth_2[l]=List.get("ExtraSmooth_2_"+l); 	MultiplyBeforeDepthcoding_2[l]=List.get("MultiplyBeforeDepthcoding_2_"+l); 	}
		if(SplitZ[l]==3){	BottomZ_3[l]=List.get("BottomZ_3_"+l); 	TopZ_3[l]=List.get("TopZ_3_"+l); 	GammaCorr_3[l]=List.get("GammaCorr_3_"+l); 	ExtraSmooth_3[l]=List.get("ExtraSmooth_3_"+l); 	MultiplyBeforeDepthcoding_3[l]=List.get("MultiplyBeforeDepthcoding_3_"+l); 	}

	}

	ArraySizeForChannelUseandColour=parseFloat(List.get("ArraySizeForChannelUseandColour"));	
	maxNumberOfChannels=parseFloat(List.get("maxNumberOfChannels"));
	UseChannel=newArray;	ChannelColour=newArray;	ChannelName=newArray;	
	for(l=0;l<ArraySizeForChannelUseandColour;l++){
		ChannelColour[l]=List.get("ChannelColour"+l);
		if(PresenceSettingsFile){	UseChannel[l]=List.get("UseChannel"+l);		ChannelName[l]=List.get("ChannelName"+l);	}
		else{				UseChannel[l]=1;				ChannelName[l]="Ch"+l;				}
	}
	PreviousRunWasDone=false;
	if(Progress==-1){Progress=0;
	}else{Progress=Progress+1;}	print("Progress "+Progress);
	if(Progress>=AmountOfPositions){Progress=0;PreviousRunWasDone=true;}
	if(File.exists(TempDisk+":\\ANALYSIS DUMP\\"+Q+"Exp"+Exp+"\\Settings\\Progress.tif")){selectWindow("Progress.tif");}


//RESTART, DIALOG, CHOOSE POSITION	


AskFromWichPos=0;
if(RunAllQueued==0  &&  Exp==1)			{AskFromWichPos=1;}
if(RestartQueueRun  &&  FirstRoundRestart)	{AskFromWichPos=1;}												if(PrintToTestQueuing){waitForUser("AskFromWichPos ___ "+AskFromWichPos+"__PositionNumber[Progress]_"+PositionNumber[Progress]);}	
	//  now the FirstRoundRestart can be set at 0, because not necessary anymore
	FirstRoundRestart=0;
	if(AskFromWichPos){
		ArrayWithSkippedPositions=newArray(0);Temp=newArray(1);
		for(h=0;h<AmountOfPositions;h++){
			if(ArraySkipPositions[h]==1){Temp[0]=h; ArrayWithSkippedPositions=Array.concat(ArrayWithSkippedPositions,Temp);  print("ArraySkipPositions :");	Array.print(ArraySkipPositions);print(" :");print("");}
		}
		
		Dialog.create("Restart from which position?")
			if(PreviousRunWasDone){
				Dialog.addMessage("!======================! ATTENTION: !======================!");
				Dialog.addMessage("Last run was completed or progress file doesn't match the settings file");
				Dialog.addMessage("!======================!===========!=====================!");}
			Dialog.addMessage("Please choose from which position the macro should restart");
			Dialog.addMessage("The suggested start is already selected");
			if(File.exists(TempDisk+":\\ANALYSIS DUMP\\"+Q+"Exp"+Exp+"\\Settings\\Progress.tif")){
			Dialog.addMessage("The Progress window shows the last postion completed successfully");}
			else{Dialog.addMessage("Could not complete the first position!");	}
			Dialog.addRadioButtonGroup("Please choose position to start from", PositionNumber, AmountOfPositions, 1, PositionNumber[Progress]);
			for(h=0;h<ArrayWithSkippedPositions.length;h++){
			Dialog.addMessage("#"+ArraySkipPositions[h]+" was skipped");}
		Dialog.show
	
		StartfromPositionNumber=Dialog.getRadioButton();
	}
	else{StartfromPositionNumber = PositionNumber[Progress];}
	
	for(l=0;l<AmountOfPositions;l++){
		if(PositionNumber[l]==StartfromPositionNumber){StartFromi=l; 	print("StartFromi: "+StartFromi); 	/*waitForUser("bp39 StartFromi : "+StartFromi);*/ }
	}
	if(RunAllQueued && RestartQueueRun==0){StartFromi=0;}	// bp37
	if(File.exists(TempDisk+":\\ANALYSIS DUMP\\"+Q+"Exp"+Exp+"\\Settings\\Progress.tif")){selectWindow("Progress.tif");close();}
		
}else{			// <<<<<<<<<<<<<<<<<<<<<<<<<<<<<<<<<<<<<<<<<<< RESTART ELSE >>>>>>>>>>>>>>>>>>>>>>>>>>>>>>>>>>>>>>>>>>>>>>>>>>>>>>>>

//NORMAL, SETTINGS	
							AskSameLifFile=0;	
	if(UMC>101 && QueueMultiple==0){		AskSameLifFile=1; }
	if(UMC>101 && QueueMultiple && nQueuedExp==0){	AskSameLifFile=1; }
	if(AskSameLifFile && PresenceSettingsFile){Dialog.create(" ");	Dialog.addCheckbox("same lif-file as previous opening ?? ",1);	Dialog.show;	SameFile=Dialog.getCheckbox();}else{SameFile=0;} 	
	
	StartFromi=0;
	if(SameFile==0){
		TransmittedChannelPresent=0;
		Extra=""; if(TransmittedChannelPresent){Extra=" \n \n if you open 2 tiff-files (of which one is transmitted light), start with fluorescence";}
		waitForUser(" Open in Virtual Stack mode \n Split Channels upon opening "+Extra);
		
		file=File.openDialog("Choose file to process");print("");
		CodedFile		= replace(file, "\\\\", "SLASH");  																				// waitForUser("___file__"+file+"     CodedFile    "+CodedFile);print("");


		lifFile =0; if(endsWith(file, ".lif")){lifFile =1; } 	
		tifFile =0; if(endsWith(file, ".tif")){tifFile =1; } 			if(tifFile){	if(TransmittedChannelPresent){TifTransm=1;}		CheckPositionNumber=0; CheckPositionName=0; ReadFileName=0; }
		nd2File =0; if(endsWith(file, ".nd2")){nd2File =1; } 			if(nd2File){	TransmittedChannelPresent=0; 				CheckPositionNumber=0; CheckPositionName=0; ReadFileName=0; }		// waitForUser("file_"+file+"___________nd2File__"+nd2File);	
	
		if(tifFile){	
			run("TIFF Virtual Stack...", "open=["+file+"]"); 		NameTifFluo=getTitle(); if(endsWith(NameTifFluo,".tif")){Temp=substring(NameTifFluo,0,lengthOf(NameTifFluo)-4);  rename(Temp); NameTifFluo=Temp;}
				
		}else{open(file);}								
		FilePathForInCase=File.directory;  	setLocation(1,1);

		if(TifTransm){	
			waitForUser("now open tiff for transmitted"); fileTifTransm=File.openDialog("Choose tiff for transmitted light");	CodedFileTifTransm	= replace(fileTifTransm, "\\\\", "SLASH");  			// print("");waitForUser("___fileTifTransm__"+fileTifTransm+"        CodedFileTifTransm     "+CodedFileTifTransm);print("");

			run("TIFF Virtual Stack...", "open=["+fileTifTransm+"]"); 	NameTifTransm=getTitle();   if(endsWith(NameTifTransm,".tif")){Temp=substring(NameTifTransm,0,lengthOf(NameTifTransm)-4);  rename(Temp); NameTifTransm=Temp;} 	
		}
	}

																								// waitForUser("TifTransm "+TifTransm);


							//Chose a file to process, this way we also set which file to use for the open commands
 							//The CodedFile is required as \ marks disappear when saved to a file (required for Restart)
	if(SameFile){
		CodedFile=List.get("CodedFile");	file=replace(CodedFile,"SLASH", "\\\\"); 	fileTifTransm=List.get("fileTifTransm"); 
		
		if(lifFile || nd2Life){		open(file);}
		if(tifFile){			run("TIFF Virtual Stack...", "open=["+file+"]");}									
	//	if(tifFile && TifTransm){	run("TIFF Virtual Stack...", "open=["+fileTifTransm+"]");}									
		
		FilePathForInCase=File.directory;  		setLocation(1,1);							//waitForUser(FilePathForInCase);
	}

	MetadataLIF=getImageInfo();			// is a large string contiaing all info about the opened images
	print(MetadataLIF); 																			
	PositionNumber=newArray;

	if(PresenceSettingsFile){TimeProjectTransm=List.get("TimeProjectTransm");}//else{TimeProjectTransm=0;}
	nFramesForTimeProject=35; // = parameter for this function

	
//NORMAL, POSITION NUMBER	
	///  CheckPositionNumber=0 in case of tiff or nd2 
	if(CheckPositionNumber){							// Added this if-loop in case the metadata is such that the search is incorrect i.e. giving an error...
		AmountOfPositions=0;Start=0; Name="0"; continueW=1;
		while(continueW==1){							//This while loop is to determine how many and which postions were opened and to add them to an array
			continueW=0;
			IndexPos=indexOf(MetadataLIF, "Name ", Start)-9;		//RO 0204 changed this to be able to process positions larger than 99...
			IndexPos=indexOf(MetadataLIF, " ", IndexPos);			//RO 0204 changed this to be able to process positions larger than 99...
			Start=IndexPos+10;
			IndexPosEnd=indexOf(MetadataLIF, " ", IndexPos+1);		//RO 0204 changed this to be able to process positions larger than 99...
			Name=substring(MetadataLIF, IndexPos, IndexPosEnd);		//RO 0204 changed this to be able to process positions larger than 99...
			PositionNumber[AmountOfPositions]=parseFloat(Name)+1;	
			AmountOfPositions=AmountOfPositions+1;
			Name=parseFloat(Name);if(Name>=0){continueW=1;};
			}
		PositionNumber=Array.trim(PositionNumber, PositionNumber.length-1) ;	
								//Remove the last point in the Array as this is not a number!  
		PositionNumber=Array.sort(PositionNumber); 	//Sort the array as he order in the metadata is 0-1-10-11-...-2-3 etc. this doesnot correspond to the order the images are opened!
		AmountOfPositions=AmountOfPositions-1;		
								//Correct for loop going 1 to far (asigning LD as a position number) Need this variable to make determine array.length when retreiving data from the settings file
		
	}else{
		if(lifFile){
			Dialog.create("How many positions were opened?")	// I added this in case the check positions doesn't work and the user opted to switch it off
				Dialog.addNumber("Amount of positions",1);	// and I needed a way to find out how many positions were opened PS I haven't really tested this...
			Dialog.show
				AmountOfPositions=Dialog.getNumber();
		}
		if(nd2File==1){			AmountOfPositions=1;}
		if(tifFile==1 && TifTransm==0){	AmountOfPositions=1;}	// had simpeler kunnen worden opgeschreven, maar ach, dit geeft ook overzicht
		if(tifFile==1 && TifTransm==1){	AmountOfPositions=1;}

		PositionNumber=newArray(AmountOfPositions);
		for(PositionNumberFill=0;PositionNumberFill<PositionNumber.length;PositionNumberFill++){PositionNumber[PositionNumberFill]=PositionNumberFill+1;}
	}
															
	PositionName		 = newArray(PositionNumber.length);			
	PositionChannelAmount	 = newArray(PositionNumber.length);		
	TransmittedChannelNumber = newArray(PositionNumber.length);	
	TransmittedFound	 = newArray(PositionNumber.length);	Array.fill(TransmittedFound,0);	


			
								// Counts the number of channels and determines the name for each postion 
								// The name for each position is derived from the title of the window (is always 'filename'.lif - 'Positionname' - C='channelnumber')
								// Set i as position.length -1 as we start with the highest position number (ie the last one opened)
	for(i=AmountOfPositions-1;i>=0;i--){

		//NORMAL, POSITION NAME	
		if(tifFile){selectWindow(NameTifFluo);}

		ImageTitle=getTitle(); 
			if(tifFile){	TifName =ImageTitle;}
			if(nd2File){	nd2Name =ImageTitle;}
		EndIndex=indexOf(ImageTitle, "- C=")-1;
		EditTitle = ImageTitle; 
		StringLength = lengthOf(EditTitle);
		TitleLength  = StringLength-4;  											 // want altijd .tif  of .nd2 etc
		if(CheckPositionName && lifFile && TitleLength>6){
			BeginIndex=indexOf(ImageTitle, ".lif - ")+7;	EndIndex=indexOf(ImageTitle, "- C=")-1;	
			filename=substring(ImageTitle,0, BeginIndex-3); 																			// waitForUser("_________________________________"+filename);
			if(EndIndex<BeginIndex){PositionName[i]="No name"+i;}else{// RO 2904
			PositionNameTemp=substring(ImageTitle, BeginIndex,EndIndex);	
			PositionName[i]=replace(PositionNameTemp,"/", "--");  	}				// Need to replace/ if it is to be used in saving the file
		}

		count=0;	
		if(lifFile){
			while(endsWith(ImageTitle, count)==0)	{count=count+1;}				//Keeps on adding up till c equals the number at the end of the title, in other words the channel number
			channels=count+1;	
			PositionChannelAmount[i]=channels;							//The amount of channels is the channel number +1 (as channel 1 is "C=0")
		}
		if(nd2File){				PositionChannelAmount[i]=1;	waitForUser("it's an nd2-file, so macro assumes that it is 1 channel only");		}
		if(tifFile && TifTransm==0){		PositionChannelAmount[i]=1;	PositionName[0]=NameTifFluo;								}
		if(tifFile && TifTransm==1){		PositionChannelAmount[i]=2;	PositionName[0]=NameTifFluo; PositionName[1]=NameTifTransm;	/*bp101*/		}

		
		//NORMAL, TRANSMITTED CHANNEL		
		if(lifFile){getDimensions(dummy, dummy, nChannels, dummy, dummy); if(nChannels>1){waitForUser(" YOU FORGOT TO SPLIT CHANNELS UPON OPENING ; DO AGAIN");}}
	
		TransmittedFound[i]=0;								//Next part closes all non-White channels and counts the amount of white channels, if there is 1 then it also defines the transmitted channel
												//Counting i down as the last channel opened (hihgest number) is the one on top, could actually also do it the other way around as we select the window...
		//  lif
		if(lifFile){
			for(j=PositionChannelAmount[i]-1;j>=0;j--){
				c=j;					//Loop to process the channels! for this position
				ImageTitle=getTitle(); EndIndex=indexOf(ImageTitle, "- C=")-1;		// waitForUser("ImageTitle___ : "+ImageTitle+"____EndIndex_"+EndIndex);
			//	if(nd2File){ /* I do nothing here, because nd2 is from spinning disk which does not generate transmitted channel */		}
	
				TempName=substring(ImageTitle, 0,EndIndex);
				selectWindow(TempName+" - C="+c); Temp=getTitle();					
				Colour=ChannelColourOriginal[GetLUTColour(Temp)];			//This returns the channel colour GetLUTColour(returns a number) which refers to the position in the array ChannelColourOriginal)	
				ChannelColour[j]=Colour; print("Colour: "+Colour); 			//So we now make an array with the colour of each channel
				if(TransmittedChannelPresent){
					if(Colour!="White"){close();}
					else{	TransmittedFound[i]=TransmittedFound[i]+1;
						TransmittedChannelNumber[i]=j;
						rename("temp");						// need to rename so "Put Behind [tab]" will work
						rename(TempName+" - C="+c); 
						run("Put Behind [tab]");	wait(200);
						
					}
				}else{
					if(c!=0){close();}else{run("Put Behind [tab]");}
				}
			}					//	end of for channelAmount
		} //

		// nd2
		if(nd2File){			ChannelColour=newArray(1);	ChannelColour[0]="White";								}
		if(tifFile && TifTransm==0){	ChannelColour=newArray(1);	ChannelColour[0]="White";								}
		if(tifFile && TifTransm==1){	ChannelColour=newArray(2);	ChannelColour[0]="White";	ChannelColour[1]="White";		/*bp101*/	
						TransmittedFound[i]=2;
						TransmittedChannelNumber[i]=1;
		}

		
	}  // vd for(i=AmountOfPositions-1;i>=0;i--)						//	End of determining amount of channels per position and which are white (closing all non white windows)
												// 	end of for positionAmount


	//  NORMAL,  TRANSMITTED FOUND?
	if(TransmittedChannelPresent){
		if(lifFile){
			LastPositionOnly=1;
			for(i=AmountOfPositions-1;i>=0;i--){
				ImageTitle=getTitle(); EndIndex=indexOf(ImageTitle, "- C=")-1;
				TempName=substring(ImageTitle, 0,EndIndex);									//waitForUser("TempName: "+TempName);
				ImageTitleold=newArray;	
				for(j=0;j<TransmittedFound[i];j++){
					ImageTitleold[j]=TempName+" - C="+j;			
					run("Put Behind [tab]");
				}
				if(TransmittedFound[i]!=1){
					
					if(LastPositionOnly){
						if(i==AmountOfPositions-1){LastPositionOnly=0;
							getLocationAndSize(x0, y0, WidthTrans, HeightTrans); Zoom=getZoom(); 
							ActualWidthTrans=WidthTrans/Zoom;	ActualHeightTrans=HeightTrans/Zoom;
							TotalWidth=(ActualWidthTrans+5)*(TransmittedFound[i]-1);
							Zoom=1;
							while(Zoom*TotalWidth>ScreenWidth){Zoom=Zoom*0.9;}
							NewWidthTrans=ActualWidthTrans*Zoom;	NewHeightTrans=ActualHeightTrans*Zoom;	
							y1=0.5*ScreenHeight-0.5*NewHeightTrans;
							x1=1;
							
							ImageTitles=newArray;
							for(j=0;j<TransmittedFound[i];j++){
								ImageTitles[j]=getTitle();
								rename("Trans?"+ImageTitles[j]);
								run("Put Behind [tab]");
							}
							for(j=0;j<TransmittedFound[i];j++){
								selectWindow("Trans?"+ImageTitles[j]);
								setLocation(x1, y1, NewWidthTrans, NewHeightTrans);
								x1=x1+NewWidthTrans+10;
							}
							
							MaxGrey=0;
							for(j=0;j<TransmittedFound[i];j++){
								selectWindow("Trans?"+ImageTitles[j]);
								run("Select All"); run("Measure"); CurrentGrey = getResult("Mean", nResults-1);
								if(CurrentGrey>MaxGrey) {MaxGrey=CurrentGrey; WindowOfMaxGrey = getTitle;}
							}
							selectWindow(WindowOfMaxGrey); Zoom=getZoom; run("Set... ", "zoom="+Zoom*110);
							waitForUser(" Macro is not sure which one is the Transmitted Channel ! \n \n Please select the transmitted channel of Position "+i+1+" \n THEN Press OK !   \n \n            (macro thinks it's this enlarged one) ");
							
							TrueTransmitted=getTitle();					print("TrueTransmitted = "+TrueTransmitted);
							EndIndex=indexOf(TrueTransmitted, "- C=")-1;
							ThisChannelIsTheTransmitted=substring(TrueTransmitted, lengthOf(TrueTransmitted)-1,lengthOf(TrueTransmitted));
							ThisChannelIsTheTransmitted=parseFloat(ThisChannelIsTheTransmitted);		
							TransmittedChannelNumber[i]=ThisChannelIsTheTransmitted;
						}
	
						for(j=0;j<TransmittedFound[i];j++){
							selectWindow("Trans?"+ImageTitles[j]);	
							if(getTitle()==TrueTransmitted){
								rename(ImageTitles[j]);									Array.print(TransmittedChannelNumber);
								Array.fill(TransmittedChannelNumber,ThisChannelIsTheTransmitted);			Array.print(TransmittedChannelNumber);
							}else{rename(ImageTitles[j]);}
							wait(500);
						}
					}
					for(j=0;j<TransmittedFound[i];j++){										
						if(j==ThisChannelIsTheTransmitted){ 
							run("Set... ", "zoom=100");
						}else{	if(isOpen(ImageTitleold[j])){selectWindow(ImageTitleold[j]);close();}			
						}
					}
				}
				
				c=TransmittedChannelNumber[i];												
				selectWindow(TempName+" - C="+c); 
				rename("TransmittedVirtual_"+PositionNumber[i]); TransmittedWindow = getTitle ;
				getDimensions(dummy, dummy, dummy, ZSLICE, TIMEPOINTS);	ZSLICE=round(ZSLICE/2); TIMEPOINTS=round(TIMEPOINTS/2);		
				Stack.setPosition(1, ZSLICE, TIMEPOINTS);	setMetadata("Position", j);						

				//bp time-project
				DoSetZ=1;							//Sets the brightness to a predefined setting (best guess to start from...)
				if(TimeProjectTransm==0){drawROI(TransmittedWindow);}
				run("Put Behind [tab]"); wait(100);	
			}	// vd for(i=AmountOfPositions-1;	
			run("Collect Garbage"); //bpgarbage
		}
		if(tifFile && TifTransm){
			selectWindow(NameTifTransm); rename("TransmittedVirtual_1"); TransmittedWindow = getTitle ;   PositionName[1]=TransmittedWindow;
			getDimensions(dummy, dummy, dummy, ZSLICE, TIMEPOINTS);	ZSLICE=round(ZSLICE/2); TIMEPOINTS=round(TIMEPOINTS/2);				
			Stack.setPosition(1, ZSLICE, TIMEPOINTS);	setMetadata("Position", 0);
			// 
			DoSetZ=1;								//Sets the brightness to a predefined setting (best guess to start from...)
			if(TimeProjectTransm==0){drawROI(TransmittedWindow);}	wait(100);	
		}
	}  // vd if(TransmittedChannelPresent)

	
	for(i=AmountOfPositions-1;i>=0;i--){
		if(TransmittedChannelPresent==0){TransmittedChannelNumber[i]=-1;}
	}


													print(""); print(""); print(""); print("ARRAYS POSITIONS");
													print("AmountOfPositions : \n"+AmountOfPositions);
													print("PositionNumber.length  (zelfde toch?) : \n"+PositionNumber.length);
													print("");
													print("Array PositionNumber");					Array.print(PositionNumber);
													print("Array PositionName");					Array.print(PositionName);
													print("Array PositionChannelAmount");				Array.print(PositionChannelAmount);
													print("Array TransmittedChannelNumber");			Array.print(TransmittedChannelNumber);
													print("Array TransmittedFound  (voorlopig gevuld met nullen)");	Array.print(TransmittedFound);	
													selectWindow("Log"); print("");
								


																												
//NORMAL, CHANGE LUT SETTING FOR WHITE CHANNELS
//This part moves all non-transmitted white channels to the next colour in the array, at this time it doesn't prevent a white channel getting a lut already used by another channel
	Array.getStatistics(PositionChannelAmount, min, maxNumberOfChannels, mean, stdDev);
	ChannelColourTracking=newArray("White", "Green", "Red", "Blue", "Cyan", "Magenta", "Yellow");//for some reason putting: ChannelColourTracking=ChannelColourOriginal; also changes the latter array in parallel !better to do it this way! PS ChannelColourOriginal=ChannelColourOriginal; seems to create a loop!
	ChannelColourTracking[0]="None";NextColour=0;i=0;
	for(j=0;j<maxNumberOfChannels;j++){	
			if(TransmittedChannelPresent==0){TransmittedChannelNumber[i]=-1;}
		if(TransmittedChannelNumber[i]!=j){	
			if(ChannelColour[j]=="White"){ChannelColour[j]=ChannelColourTracking[NextColour];	
				while(ChannelColour[j]=="None"){		
					ChannelColour[j]=ChannelColourTracking[NextColour];
					ChannelColourTracking[NextColour]="None";
					NextColour=NextColour+1;
				}
				print(ChannelColour[j]);
			}
		}
	}
				Array.print(ChannelColour);				


	Array.getStatistics(PositionChannelAmount, min, maxNumberOfChannels, mean, stdDev);	ArraySizeForChannelUseandColour=AmountOfPositions*maxNumberOfChannels;
	UseChannel=newArray(ArraySizeForChannelUseandColour);		//ChannelName=newArray(ArraySizeForChannelUseandColour);	//ChannelColour=newArray(ArraySizeForChannelUseandColour);
	

}			// <<<<<<<<<<<<<<<<<<<<<<<<<<<<<<<<<<<<<<<<<<< RESTART END >>>>>>>>>>>>>>>>>>>>>>>>>>>>>>>>>>>>>>>>>>>>>>>>>>>>>>>>


	AskToCheckSettings=0; CheckSettings=0;	 												//bp44
	if(RunAllQueued==0 && Restart==1)		{AskToCheckSettings=1; Extra="";}
	if(RestartQueueRun && Exp==ExpForRestart)	{AskToCheckSettings=1; Extra=" \n \n by the way, changing the settings can only be done for THIS experiment";}
	if(AskToCheckSettings)				{Dialog.create(" "); Dialog.addMessage("Before Restarting..."); Dialog.addCheckbox("Check and/or modify the settings ?",CheckSettings);	Dialog.addMessage(Extra);  Dialog.show;	CheckSettings=Dialog.getCheckbox();}	//bp44


TempXtoD=0;
if(TempXtoD){	fileTemp=replace(file, "X", "D");  	file=	fileTemp;	print("file_"+file); waitForUser("file_"+file); }


print("file_"+file);	Array.print(PositionNumber);	if(CheckPositionName){Array.print(PositionName);}	Array.print(PositionChannelAmount);	print("maxNumberOfChannels "+maxNumberOfChannels);

								//First print command, to check whether everything is as selected
// ==================================== Now we know the amount of positions, which positions and the amount of channels per position. And Which is the transmitted Now let get the general settings ======================================
// ==================================== Now we know the amount of positions, which positions and the amount of channels per position. And Which is the transmitted Now let get the general settings ======================================

//SET STANDARD SETTINGS (OR LOAD FROM SETTINGSFILE)
								//Standard settings, only used if the Settings file is not in the right position (you need to start from somewhere...)
	//ChannelName=newArray( "Max Project", "Max Project2", "Max Project3", "Max Project4", "Max Project5", "Max Project6", "Max Project7"); //List.set("ChannelName"+0,ChannelName[0]);
	UseChannel=newArray(maxNumberOfChannels); Array.fill(UseChannel,1); 
	ChannelNumber=newArray(maxNumberOfChannels);
	for(countNofCh=0;countNofCh<maxNumberOfChannels;countNofCh++){
		CountChannelNumber=countNofCh+1;ChannelNumber[countNofCh]=(CountChannelNumber);}
		

//  voor als de file wel wordt gelezen, maar de settings nog niet bestaan...
//if(isNaN(AddScaleBarZ)){AddScaleBarZ=0; print("");waitForUser("voor als de file wel wordt gelezen, maar de settings nog niet bestaan...  AddScaleBarZ   ");print("");}
							
								//End of Retrieve the settings from a previous run, this way the user doesn't need to change the same things every time
run("Collect Garbage");	
if(Restart){}else{run("Tile");} //bp

	if(TransmittedChannelPresent && Restart==0){
		LastWindow=PositionNumber[PositionNumber.length-1];
		selectWindow("TransmittedVirtual_"+LastWindow);
		getLocationAndSize(xTemp, yTemp ,dummy,dummy); 		setLocation(1,1);
		run("Out [-]"); run("In [+]");				setLocation(xTemp, yTemp);
		if(TimeProjectTransm==0){drawROI("TransmittedVirtual_"+LastWindow);}
	}


if(Restart){}else{	// <<<<<<<<<<<<<<<<<<<<<<<<<<<<<<<<<<<<<<<<<<< RESTART BEGIN/ELSE >>>>>>>>>>>>>>>>>>>>>>>>>>>>>>>>>>>>>>>>>>>>>>>>>>>>>>>>

//NORMAL, DIALOG "SETTINGS"
								// !!!!!!!!!!!!!!! =========== Here We open a window to define all settings  ===============!!!!!!!!!!!!!
	blank=newArray();	for(bl=0;bl<UseChannel.length;bl++)blank[bl]="   ";	
	Array.print(ChannelColour);									
	if(ReadFileName){
		if(lifFile){	FileExtension=".lif";}
		if(nd2File){	FileExtension=".nd2";}
		if(tifFile){	FileExtension=".tif";}		// want mettifFile ofnd2File kan-i geen lif vinden
		
		IndexFileExtension = indexOf(EditTitle, FileExtension); 	EditTitle = substring(EditTitle, 0, IndexFileExtension);	LastFigureInString=lengthOf(EditTitle); 	Continue=1; u=0;
		while(Continue){Character=substring(EditTitle,u,u+1); Character=parseFloat(Character);if(isNaN(Character)){LastFigureInString=u; Continue=0;}		u=u+1;		print("");print(u);print(Character);print(LastFigureInString);	}
		nFigures=LastFigureInString;
		Date		= substring(EditTitle,0,nFigures);
		NameExperiment	= substring(EditTitle,nFigures+1,lengthOf(EditTitle));
	}


TCP=TransmittedChannelPresent; 
Dialog.create("Settings");
		Dialog.addString("Date experiment:", Date );
		Dialog.addString("Name Experiment:", NameExperiment,30);				 		
		if(Interval == round(Interval)) {DecimalPlaces = 0 ;} else {DecimalPlaces = 1 ;}	
		Dialog.setInsets(10,0,3); Dialog.addNumber("Time Interval", Interval, DecimalPlaces, 5, "min");
			i=0;
			Shift=(parseFloat(PositionChannelAmount[i])-1)*22+22;				
			Dialog.setInsets(22, 0, 5) 
			Dialog.addMessage("UseChannel  Channel  ChannelName     ChannelColour"); 
			for(j= 0; j<PositionChannelAmount[i]; j++){
				if(TransmittedChannelNumber[i]==j){
					Dialog.addMessage("This Channel ("+ChannelNumber[j]+") is the Transmitted! No settings Required!");
				}else{
					Dialog.setInsets(-5, 60,-22) 
					Dialog.addCheckbox(" ", UseChannel[j]) 
					Dialog.setInsets(-20, 100,-40.5); 
					Dialog.addChoice(ChannelNumber[j], ChannelColourOriginal, ChannelColour[j]);
					Dialog.setInsets(-20, 120,0) 
					Dialog.addString(" ", ChannelName[j],10);  
				}
		  	}
		Dialog.addMessage(" ") ;
	if(UMC){Dialog.setInsets(0, 40, -10) ; 	Dialog.addRadioButtonGroup("If <=2 Channels: Add depthcoding?", newArray("With", "Without"), 1, 2, UseDepthcoding);}
		Dialog.addMessage(" ") ;
	if(UMC){Dialog.setInsets(0, 40,0) ;	Dialog.addCheckbox("RedDeadDye", RedDeadDye);						}
	if(TCP){Dialog.setInsets(5, 40,0) ;	Dialog.addCheckbox("Time-Project Transmitted for Crop-ROI", TimeProjectTransm);		}
		Dialog.setInsets(5, 40,0) ;	Dialog.addCheckbox("Limit Z-Stacks to be used?", DeleteZStacks);
		Dialog.setInsets(5, 40,0) ;	Dialog.addCheckbox("Set last Timepoint for each postion?", SetLastTimepoint);
		if(CheckPositionName && UMC){
		Dialog.setInsets(5,40,0); Dialog.addCheckbox("Add Position Name to Filename?", AddPositionName);}
		Dialog.setInsets(5, 40,0) ;	Dialog.addCheckbox("Show Extended Settings?", ExtendedSettings);
Dialog.show();
								// !!!!!!!!!!!!!!! =========== Here We open a window to define all settings  ===============!!!!!!!!!!!!!
	NumberOfChannelsToBeProcessed=0;
	   							// !!!!!!!!!!!!!!! =========== Here We retreive all the chosen settings  ===============!!!!!!!!!!!!!
	Date = Dialog.getString(); 				print("Date experiment: "+ Date); 
	NameExperiment = Dialog.getString();			print("Name Experiment: "+ NameExperiment);
	Interval = Dialog.getNumber();				print("Time Interval: "+ Interval+" min") ;
	i=0;
	for(j=0;j<PositionChannelAmount[i];j++){
		if(TransmittedChannelNumber[i]==j){NumberOfChannelsToBeProcessed=NumberOfChannelsToBeProcessed+1;
		}else{
			UseChannel[j]=Dialog.getCheckbox();							
			if(UseChannel[j]){ChannelColour[j]=Dialog.getChoice(); NumberOfChannelsToBeProcessed=NumberOfChannelsToBeProcessed+1;
			}else{ChannelColour[j]="None";}								
			ChannelName[j]=Dialog.getString();			
		}
	} 																					print("NumberOfChannelsToBeProcessed: "+NumberOfChannelsToBeProcessed);		
	if(UMC){UseDepthcoding 		= Dialog.getRadioButton;	}else{UseDepthcoding="With";}		
	if(UMC){RedDeadDye 		= Dialog.getCheckbox();		}else{RedDeadDye=0;}
	if(TCP){TimeProjectTransm 	= Dialog.getCheckbox();		}else{TimeProjectTransm=0;}
		DeleteZStacks 		= Dialog.getCheckbox();		
		SetLastTimepoint 	= Dialog.getCheckbox();	
		if(CheckPositionName && UMC){AddPositionName = Dialog.getCheckbox();}else{AddPositionName=1;}
		ExtendedSettings	= Dialog.getCheckbox();		
		//bpx
		if(QueueMultiple){nQueuedExp = nQueuedExp+1;}
	if(RedDeadDye)NumberOfChannelsToBeProcessed=NumberOfChannelsToBeProcessed-1;												print("NumberOfChannelsToBeProcessed: "+NumberOfChannelsToBeProcessed);
	if(NumberOfChannelsToBeProcessed>2){UseDepthcoding= "Without";  waitForUser("more than two channels to be processed  -->  NO depth coding ... ");}	
	
	if(UseDepthcoding=="Without" && NumberOfChannelsToBeProcessed<=2){					
		Dialog.create("UseDepthcoding");
			Dialog.addMessage("UseDepthcoding is now 'WITHOUT'. \n \n you really want that ?? ");	
			Dialog.addRadioButtonGroup("Add depthcoding?", newArray("With", "Without"), 1, 2, UseDepthcoding);
		Dialog.show();
		
		UseDepthcoding 	= Dialog.getRadioButton;
	}
	if(UseDepthcoding=="Without" && NumberOfChannelsToBeProcessed>2){
		waitForUser("There are more than 1 fluorescent channels! \n Depthconding can only be used with 1 channel! \n \n UseDepthcoding is now 'WITHOUT'.");
	}													
	if(DeleteZStacks==0){
		waitForUser("Sure you want to analyze without deleting superfluous z-planes?");
	}


	   
								// !!!!!!!!!!!!!!! =========== Here We retreive all the chosen settings  ===============!!!!!!!!!!!!!

								// !!!!!!!!!!!!!!! =========== Here We retreive settings for the red dead dye substraction  ===============!!!!!!!!!!!!!
//NORMAL, DIALOG "Chose channels for DeadDye and Nuclei"
	if(RedDeadDye){
		Dialog.create("Chose channels for DeadDye and Nuclei");
			for(j=0;j<PositionChannelAmount[i];j++){
				if(TransmittedChannelNumber[i]!=j){
					if(UseChannel[j]){Dialog.addRadioButtonGroup(ChannelName[j], newArray("Nuclei", "DeadStuff","Other"), 1, 3, RedDeadChannelUse[j]);
					}
				}
			}
		Dialog.show();
	
	
	for(j=0;j<PositionChannelAmount[i];j++){
		if(TransmittedChannelNumber[i]!=j){
			if(UseChannel[j]){	RedDeadChannelUse[j]= Dialog.getRadioButton;	
				if(RedDeadChannelUse[j]=="Nuclei"){	NucleiChannel=j;		
				}
				if(RedDeadChannelUse[j]=="DeadStuff"){	DeadChannel=j;			
				}
			}
		}
	}
	}else{NucleiChannel="NaN";DeadChannel="NaN";}
								// !!!!!!!!!!!!!!! =========== Here We retreive settings for the red dead dye substraction  ===============!!!!!!!!!!!!!

								// !!!!!!!!!!!!!!! =========== Here We open a window to define where to save the progress file  ===============!!!!!!!!!!!!!
	if(SaveProgressToNetwork){
		NetworkDirectory=getDirectory("Choose location to save progress file");		
		CodedNetworkDirectory=replace(NetworkDirectory, "\\\\", "SLASH");  		
	}

								// !!!!!!!!!!!!!!! =========== Here We open a window to define where to save the progress file  ===============!!!!!!!!!!!!!
//NORMAL, DIALOG "Extended settings"
								// !!!!!!!!!!!!!!! =========== Here We open a window to define all extended settings  ===============!!!!!!!!!!!!!

if(TransmittedChannelPresent){selectWindow(TransmittedWindow); getDimensions(dummy, dummy, dummy, slices, dummy);}	

	// MedianDefault en SmoothDefault are known, can be adapted here
	OptionsExtraSmooth = newArray("Median(0.7) (more subtle)","Smooth (faster)");
	if(MedianDefault){	OptionsExtraSmoothFill = OptionsExtraSmooth[0];	}
	if(SmoothDefault){	OptionsExtraSmoothFill = OptionsExtraSmooth[1];	}

if(ExtendedSettings){

	Shift=130;
	Dialog.create("Extended settings");
		  Dialog.setInsets(0,30,0);	Dialog.addRadioButtonGroup("Default noise reduction through", OptionsExtraSmooth, 2, 1, OptionsExtraSmoothFill) ;			  
		  Dialog.addNumber("Number of TimePoints B&C window:", NumberOfTPTempStacks, 0 , 12, "");	
  		  Dialog.setInsets(10, Shift,0) ;Dialog.addCheckbox("SetMultiplyBeforeDepthcoding", SetMultiplyBeforeDepthcoding);
		  Dialog.addNumber("Default  Gamma factor", DefaultGamma, 2 ,9, "");		
		  Dialog.addNumber("Default   Multiply factor", DefaultMultiply, 2 , 9, "");  
		  Dialog.setInsets(10,Shift,0) ;	Dialog.addCheckbox("Window to pause macro", WindowForPause);
		  Dialog.addNumber("Pause window - duration", TimeForPause, 0 , 6, "msec");  
		  Dialog.addNumber("Pause window - every", PauseInterval, 0 , 6, "frames");  			  
		  Dialog.addNumber("Collect Garbage - every", GarbageInterval, 0 , 6, "frames");  			  
	if(UMC){  Dialog.setInsets(20, Shift,0);  Dialog.addCheckbox("Chunks : save and retrieve",SaveChunks);}
		  Dialog.setInsets(15,0,3) ;	
		  Dialog.addNumber("Fraction For Font Size (1/x) : ", FractionForText, 0 , 3, "");  
		  Dialog.setInsets(15, Shift,0) ;  Dialog.addCheckbox("Add Channel Name?",ColourName);
		  Dialog.setInsets(5, Shift,0) ;  Dialog.addCheckbox("Add Time Stamp?",AddTime);
		  Dialog.addChoice("Colour Timestamp:", newArray("White", "Black", "Red", "Green", "Blue", "Cyan", "Magenta", "Yellow"), ColorTime);	
		  Dialog.setInsets(5, Shift,0);  Dialog.addCheckbox("Add Scale Bar?",AddScaleBar);
		  Dialog.setInsets(-3, 214,0);  Dialog.addCheckbox("write scale above bar", WriteBarDimensions);
		  Dialog.addNumber("width", FractionForBar, 2 , 6, "(% of image)");		
		  Dialog.setInsets(5, Shift,-12);  Dialog.addCheckbox("Add Reference Depthcoding?",AddScaleBarZ);
		  Dialog.setInsets(-10, 190,0);	Dialog.addRadioButtonGroup("Left or above ?", newArray("Left","Top"), 1, 2, PlaceScaleBarZ) ;			  

		  Dialog.setInsets(20, Shift,0);  Dialog.addCheckbox("Define frame rate",DefineFrameRate);
		  Dialog.setInsets(-23, 60,0);    Dialog.addNumber(" ", FrameRateAvi, 0 , 6, " frames/sec");  
		  Dialog.setInsets(3 , Shift,0);  Dialog.addCheckbox("Define length of movie",DefineAviLength);
		  Dialog.setInsets(-23, 60,0);    Dialog.addNumber(" ", AviLength, 0 , 6, " seconds");  
		  
	if(UMC){ Dialog.setInsets(35, Shift,0); Dialog.addCheckbox("CheckLastTimepointBlack", CheckLastTimepointBlack);		}
	if(UMC){  Dialog.setInsets(0, Shift,0); Dialog.addCheckbox("Save Progress to Network?", SaveProgressToNetwork);		}
	if(UMC){  Dialog.setInsets(15, Shift,0); Dialog.addCheckbox("Use orignal colour instead of Glow?", SkipGlow);		}
	if(UMC){  Dialog.setInsets(0, Shift,0); Dialog.addCheckbox("Print text in GlowWindow as White?", TextInGlowIsWhite);	}
	if(UMC){  Dialog.setInsets(0, Shift,0); Dialog.addCheckbox("Window-guiding while Setting B&C", GuidedBC);		}
	if(UMC){  Dialog.setInsets(0, Shift,0); Dialog.addCheckbox("Processing in Upper Left", UpperLeft);			}
	if(UMC){  Dialog.setInsets(0, Shift,0); Dialog.addCheckbox("Hide Windows", Hidewindows);				}
		  Dialog.addMessage(" ");
		  Dialog.addChoice("Aspect Ratio of Output Movie ", AspectArray, AspectArray[0]);
		  
	Dialog.show();					// !!!!!!!!!!!!!!! =========== Here We open a window to define all extended settings  ===============!!!!!!!!!!!!!
	
							// !!!!!!!!!!!!!!! =========== Here We retreive all the chosen extended settings  ===============!!!!!!!!!!!!!
		  	OptionsExtraSmoothFill = Dialog.getRadioButton() ;			if(OptionsExtraSmoothFill==OptionsExtraSmooth[0]){MedianDefault=1;	SmoothDefault=0;}
		  										if(OptionsExtraSmoothFill==OptionsExtraSmooth[1]){SmoothDefault=1;	MedianDefault=0;}
		  	NumberOfTPTempStacks = Dialog.getNumber();				print("Number Of TPoints TempStacks: "+ NumberOfTPTempStacks);	 		//bpm blokkie
			SetMultiplyBeforeDepthcoding = Dialog.getCheckbox();
		  	DefaultGamma = Dialog.getNumber();	
		  	DefaultMultiply = Dialog.getNumber();	
		  	WindowForPause=Dialog.getCheckbox();	
		  	TimeForPause = Dialog.getNumber();					
		  	PauseInterval = Dialog.getNumber();					
		  	GarbageInterval = Dialog.getNumber();	
		if(UMC){SaveChunks	= Dialog.getCheckbox();		}
			FractionForText = Dialog.getNumber();	
			ColourName =Dialog.getCheckbox();	
			AddTime = Dialog.getCheckbox();		
			ColorTime = Dialog.getChoice();		
			AddScaleBar = Dialog.getCheckbox();	
			WriteBarDimensions=Dialog.getCheckbox();
			FractionForBar=Dialog.getNumber();	
			AddScaleBarZ = Dialog.getCheckbox();	
			PlaceScaleBarZ=Dialog.getRadioButton() ;	

			DefineFrameRate = Dialog.getCheckbox();	
		  	FrameRateAvi = Dialog.getNumber();					
			DefineAviLength = Dialog.getCheckbox();	
		  	AviLength = Dialog.getNumber();					
			
		if(UMC){CheckLastTimepointBlack=Dialog.getCheckbox();	}
		if(UMC){SaveProgressToNetwork=Dialog.getCheckbox();	}
		if(UMC){SkipGlow = Dialog.getCheckbox();		}
		if(UMC){TextInGlowIsWhite=Dialog.getCheckbox();		}
		if(UMC){GuidedBC=Dialog.getCheckbox();			}	
		if(UMC){UpperLeft = Dialog.getCheckbox();		}
		if(UMC){Hidewindows = Dialog.getCheckbox();		}
			AspectChoice=Dialog.getChoice();
}							// !!!!!!!!!!!!!!! =========== Here We retreive all the chosen extended settings  ===============!!!!!!!!!!!!!
AddScaleBarZLeft=0;	if(AddScaleBarZ && PlaceScaleBarZ=="Left"){AddScaleBarZLeft=1;}
AddScaleBarZTop=0;	if(AddScaleBarZ && PlaceScaleBarZ=="Top"){AddScaleBarZTop=1;}
			

MultiplyBeforeDepthcoding=newArray(AmountOfPositions);	Array.fill(MultiplyBeforeDepthcoding,DefaultMultiply);	//bpm blokkie
GammaCorr=newArray(AmountOfPositions);			Array.fill(GammaCorr,DefaultGamma);
ExtraSmooth=newArray(AmountOfPositions);			// zero by dfault ; 


if(QueueMultiple){StringPreviousRun = "Q_"+Q+" ; Exp_"+WhereToSaveSettings;	File.saveString(StringPreviousRun, TempDisk+":\\ANALYSIS DUMP\\PreviousRun-info.txt") ;	if(PrintToTestQueuing){waitForUser("welke Exp saven we weg in de StringPreviousRun???_"+WhereToSaveSettings); }	}

}			// <<<<<<<<<<<<<<<<<<<<<<<<<<<<<<<<<<<<<<<<<<< RESTART END >>>>>>>>>>>>>>>>>>>>>>>>>>>>>>>>>>>>>>>>>>>>>>>>>>>>>>>>

// =========================================That was the general settings through dialog boxes, now lets get the ROI!========================================
// =========================================That was the general settings through dialog boxes, now lets get the ROI!========================================


if(TifTransm){if(isOpen(NameTifFluo)){close(NameTifFluo);}}
										
											//Need to create Arrays BEFORE the loop otherwise the older positions will be overwritten with NaN
if(Restart){		// <<<<<<<<<<<<<<<<<<<<<<<<<<<<<<<<<<<<<<<<<<< RESTART BEGIN >>>>>>>>>>>>>>>>>>>>>>>>>>>>>>>>>>>>>>>>>>>>>>>>>>>>>>>>
//RESTART, GET SETTINGS FOR ALL POSITIONS
	for(i=StartFromi;i<PositionNumber.length;i++){				//This for loop is to retrieve the data set by user in the previous run
																											// print("");waitForUser("list.get --4--");print("");

		NumberOfTimepoints[i]=List.get("NumberOfTimepoints"+i);
		SelectionX1[i]=List.get("SelectionX1_"+i);	SelectionX2[i]=List.get("SelectionX2_"+i);		SelectionY1[i]=List.get("SelectionY1_"+i);		SelectionY2[i]=List.get("SelectionY2_"+i);
		ScaleBarYArray[i]=List.get("ScaleBarY_"+i);	nPixelsScaleBarArray[i]=List.get("nPixelsScaleBar_"+i);	nMicronsScaleBarArray[i]=List.get("nMicronsScaleBar_"+i);
		ArrayZResolution[i]=List.get("ArrayZResolution_"+i);	
		TransmittedMin[i]=List.get("TransmittedMin"+i);	TransmittedMax[i]=List.get("TransmittedMax"+i);	TransmittedZslice[i]=List.get("TransmittedZslice"+i);	
		LastTimepointBlack[i]=List.get("LastTimepointBlack"+i);
		MultiplyBeforeDepthcoding[i]=List.get("MultiplyBeforeDepthcoding"+i);
		print("NumberOfTimepoints[i]"+NumberOfTimepoints[i]);
		Singletimepoint[i]=List.get("Singletimepoint"+i);

		lifFile=List.get("lifFile");	tifFile=List.get("tifFile");	nd2File=List.get("nd2File");	TifTransm=List.get("TifTransm");	    

	}
																							print("Singletimepoint");Array.print(Singletimepoint);
	}else{			// <<<<<<<<<<<<<<<<<<<<<<<<<<<<<<<<<<<<<<<<<<< RESTART ELSE >>>>>>>>>>>>>>>>>>>>>>>>>>>>>>>>>>>>>>>>>>>>>>>>>>>>>>>>

//NORMAL, SET ROI, ZPLANE AND B&C 	
	run("Collect Garbage");	
	setTool("rectangle");
	ArraynFrames=newArray();			
	ArraynSlices=newArray();			
	if(TransmittedChannelPresent){
			for(i=0;i<PositionNumber.length;i++){
				if(TimeProjectTransm==0){
					selectWindow("TransmittedVirtual_"+PositionNumber[i]); ROIDrawWindow=getTitle();
					getDimensions(dummy, dummy, dummy, ZSLICE, TIMEPOINTS);	ZSLICE=round(ZSLICE/2);TIMEPOINTS=round(TIMEPOINTS/2);
					Stack.setPosition(1, ZSLICE, 1);
					drawROI(ROIDrawWindow);
				}
				if(TimeProjectTransm){
					selectWindow("TransmittedVirtual_"+PositionNumber[i]); run("Select None"); getDimensions(dummy, dummy, dummy, ZSLICE, TIMEPOINTS);
					Stack.setPosition(1, floor(ZSLICE/2), 1);
																													//		if(testWait){wait(ms);}
				}		
					
				Stack.getPosition(channel, slice, frame) ;
				getDimensions(dummy, dummy, dummy, TempnSlices, NumberOfFrames);	
				ArraynFrames[i]=NumberOfFrames;
				ArraynSlices[i]=TempnSlices;				
			}
		}
	else{					//Needed to add ROI etc to a random fluorescent channel...
		for(i=0;i<PositionNumber.length;i++){
			if(CheckPositionName){
				PositionName[i]=replace(PositionName[i],"--", "/");  
				ROIDrawWindow=filename+" - "+PositionName[i]+" - C=0";
			}
			if(tifFile){ROIDrawWindow = TifName;}
			if(nd2File){ROIDrawWindow = nd2Name;}
			getDimensions(dummy, dummy, dummy, ZSLICE, TIMEPOINTS);	ZSLICE=round(ZSLICE/2);TIMEPOINTS=round(TIMEPOINTS/2);
			Stack.setPosition(1, ZSLICE, TIMEPOINTS);
			drawROI(ROIDrawWindow);

			Stack.getPosition(channel, slice, frame) ;
			getDimensions(dummy, dummy, dummy, TempnSlices, NumberOfFrames);	
			ArraynFrames[i]=NumberOfFrames;
			ArraynSlices[i]=TempnSlices;
		}
	}
	
	run("Brightness/Contrast..."); run("Tile");
	
	Array.getStatistics(ArraynFrames, minNofTimePoints, dummy, dummy, dummy);							
	Array.getStatistics(ArraynSlices, minNofSlices, dummy, dummy, dummy);							

	if(minNofTimePoints<3){
		Dialog.create("Exclude positions?");
			Dialog.addMessage(" Which ones would you like to exclude from analysis ?  ");
			for(i=0;i<PositionNumber.length;i++){Dialog.setInsets(0,40,0); Dialog.addCheckbox("Pos#"+i+" --> only "+ArraynFrames[i]+" frame(s)", 0) ;}
			Dialog.addMessage("  ");
			Dialog.addCheckbox("  Ignore this and keep ALL postions anyway  ",0);
		Dialog.show();
			for(i=0;i<PositionNumber.length;i++)		{Temp = Dialog.getCheckbox(); if(Temp){ArraySkipPositions[i]=1;}	}
			KeepAllPositions = Dialog.getCheckbox();	if(KeepAllPositions){ArraySkipPositions[i]=0;}

			for(i=0;i<PositionNumber.length;i++){
				if(ArraySkipPositions[i]){
					selectWindow("TransmittedVirtual_"+PositionNumber[i]); close();}		
				else{	drawROI("TransmittedVirtual_"+PositionNumber[i]);}				
			}
	}

	//  koppie-peest gedaan van bovenstaande, om zelfde mogelijk te maken voor posities met maar 1 of 2 z-planes
	if(minNofSlices<3){
		Dialog.create("Exclude positions?");
			Dialog.addMessage(" Which ones would you like to exclude from analysis ?  ");
			for(i=0;i<PositionNumber.length;i++){Dialog.setInsets(0,40,0); Dialog.addCheckbox("Pos#"+i+" --> only "+ArraynSlices[i]+" z-plane(s)", 0) ;}
			Dialog.addMessage("  ");
			Dialog.addCheckbox("  Ignore this and keep ALL postions anyway  ",0);
		Dialog.show();
			for(i=0;i<PositionNumber.length;i++)		{Temp = Dialog.getCheckbox(); if(Temp){ArraySkipPositions[i]=1;}	}
			KeepAllPositions = Dialog.getCheckbox();	if(KeepAllPositions){ArraySkipPositions[i]=0;}

			for(i=0;i<PositionNumber.length;i++){
				if(ArraySkipPositions[i]){
					if(isOpen("TransmittedVirtual_"+PositionNumber[i])){selectWindow("TransmittedVirtual_"+PositionNumber[i]); close();}	}		
				else{	drawROI("TransmittedVirtual_"+PositionNumber[i]);}				
			}
	}
	
	print(""); print("ArraySkipPositions : "); Array.print(ArraySkipPositions);print(""); 


	
	//RO232		exclude single timepoints in 1 step or not...
	
	if(minNofTimePoints<2){TimeProjectTransm=0;}						//RO232	set TimeProjectTransm in the case of only 1 timepoint (to prevent hyperstack error)
	 
	if(TransmittedChannelPresent){
		LastWindow=PositionNumber[PositionNumber.length-1];
		if(ArraySkipPositions[PositionNumber.length-1]==0){		
			selectWindow("TransmittedVirtual_"+LastWindow);
			run("Out [-]"); run("In [+]");
			if(TimeProjectTransm==0){drawROI("TransmittedVirtual_"+LastWindow);}
		}	
	}
	 
	TEMPLastWindow=getTitle();								//Put this in because there sometimes was an error if the image last selected was the first to be processed
	if(TransmittedChannelPresent){
		//bp
		if(TimeProjectTransm){	waitForUser(" Set Zplane in all positions BEFORE clicking OK \n \n (cropping comes later)");}
		else{			waitForUser(" - Set ROI in all positions \n \n - Set Zplane in all positions \n \n - and then click OK");}
	}else{				waitForUser("Set ROI in all positions BEFORE clicking OK");}

	run("Collect Garbage");

	
	if(TimeProjectTransm){		
		
		testWait=1; ms=20;																							if(testWait){wait(ms);}
		
		nTimesProjected=0;
		for(p=0;p<PositionNumber.length;p++){
			if(ArraySkipPositions[p]==0){ 
			nTimesProjected=nTimesProjected+1; 
			selectWindow("TransmittedVirtual_"+PositionNumber[p]); run("Select None"); Stack.getPosition(dummy,sliceTemp,dummy) ;										if(testWait){wait(ms);}
			// function
			TimeProjectionOnTransmitted("TransmittedVirtual_"+PositionNumber[p] , sliceTemp); 														if(testWait){wait(ms);}
			//
			selectWindow("TransmittedVirtual_"+PositionNumber[p]);	run("Select None");															if(testWait){wait(ms);}
			getLocationAndSize(xx,yy,RealWidth, dummy); PixelWidth=getWidth(); ZoomVirtual = 90*(RealWidth/PixelWidth); run("Set... ", "zoom="+ZoomVirtual);						if(testWait){wait(ms);}
			selectWindow("TransmittedVirtual_"+PositionNumber[p]+"_Time-Projected"); 	getLocationAndSize(dummy,dummy,WidthProj, dummy);  								if(testWait){wait(ms);}
			ZoomProjected = RealWidth/WidthProj;	setLocation(xx+20,yy-30); run("Set... ", "zoom="+ZoomProjected*90);											if(testWait){wait(ms);}
		} 

		DoingOtherTests=0;
	
		if(nTimesProjected==GarbageEverynTimes){nTimesProjected=0; if(DoingOtherTests==0){run("Collect Garbage");} }

		}
			waitForUser("Define ROIs for all positions \n \n (draw either in the time-projected images OR in the Virtual stacks (behind) )");		
		for(p=0;p<PositionNumber.length;p++){
			if(ArraySkipPositions[p]==0){
				run("ROI Manager..."); roiManager("reset");
				ProjSelection=1;VirtualStackSelection=1;
				selectWindow("TransmittedVirtual_"+PositionNumber[p]+"_Time-Projected"); 	if(selectionType==-1){ProjSelection=0; 		}else	{getSelectionBounds(dummy, dummy, TempWidth, TempHeight); 	ProjSurface    =TempWidth*TempHeight;}
				selectWindow("TransmittedVirtual_"+PositionNumber[p]); 				if(selectionType==-1){VirtualStackSelection=0; 	}else	{getSelectionBounds(dummy, dummy, TempWidth, TempHeight); 	VirtualSurface =TempWidth*TempHeight;}
				
				if(ProjSelection+VirtualStackSelection==0)	{selectWindow("TransmittedVirtual_"+PositionNumber[p]); run("Select All");}
				if(ProjSelection+VirtualStackSelection==2)	{if(ProjSurface<VirtualSurface){SwapSelectionToVirtualTransm();}		 if(ProjSurface>VirtualSurface){print("do nothing, because it'll be allright anyway");} }
				if(ProjSelection>VirtualStackSelection)		{SwapSelectionToVirtualTransm(); }
				if(VirtualStackSelection>ProjSelection)		{print("do nothing, because it'll be allright anyway");}
				//  in all cases
				selectWindow("TransmittedVirtual_"+PositionNumber[p]+"_Time-Projected"); close();
			}
		}
	}
	run("Collect Garbage");
	
	//================================================ Now we get the settings from the Transmitted==================================================
	selectWindow(TEMPLastWindow);
	for(i=0;i<PositionNumber.length;i++){
		if(ArraySkipPositions[i]==0){ 
		if(TransmittedChannelPresent){
			transmHyperstack="TransmittedVirtual_"+PositionNumber[i];
		}else{		// beetje nep natuurlijk, maar gewoon om mogelijk te maken dat we de ROI-coordinaten uitlezen
				if(tifFile && TifTransm==0){ 	transmHyperstack=NameTifFluo;					}
				if(tifFile && TifTransm==1){ 	transmHyperstack=NameTifTransm;					}
				if(nd2File){ 			transmHyperstack= nd2Name;					}
				if(lifFile){			transmHyperstack=filename+" - "+PositionName[i]+" - C=0";	}
		}
									//The above part has been added to be able to work without a transmitted stack (calling the first channel transmHyperstack for historical reasons)
			selectWindow(transmHyperstack);
			Stack.getPosition(channel,slice,frame) ;	
			selectWindow(transmHyperstack);				// First check whether there was a selection at all; if not --> Select All					
			getSelectionBounds (x, y, Width, Height);TotalSurfaceSelection = Width*Height;
			getDimensions (x,y,ch,z,t);TotalSurfaceImage = x*y;
			if(TotalSurfaceSelection<TotalSurfaceImage) {
				ErWasEenSelectie = 1;				// following is to avoid making a tiny selection when you're indicating a window
				if(TotalSurfaceSelection<(0.05*TotalSurfaceImage)) {
					run("Select All"); 
					print("TotalSurfaceSelection < (0.05 * TotalSurfaceImage) !!!!!!!!!!! ");
					}
				} else {	ErWasEenSelectie = 0;	run("Select All");}
			getSelectionBounds(ROIx1, ROIy1, ROIx2, ROIy2);		//Here we determine the Selection for cropping
		
		SelectionX1[i]=ROIx1;				SelectionX2[i]=ROIx2;				SelectionY1[i]=ROIy1;				SelectionY2[i]=ROIy2;
			TransmittedZslice[i]=slice;
			Trans=TransmittedChannelNumber[i];
		}
	}
	
	if(TransmittedChannelPresent){
		FirstPos=0; 
		for(a=0;a<PositionNumber.length;a++){
			if(ArraySkipPositions[a]==0){ 
			FirstPos=FirstPos+1;
			transmHyperstack="TransmittedVirtual_"+PositionNumber[a];
			selectWindow(transmHyperstack);	
			DoSetZ=0;	SetTransmittedBrightness(transmHyperstack); 	wait(250);	
			if(FirstPos==1) {TitleOfFirstPosition=getTitle();}
			run("Select None"); 
			}}
		run("Collect Garbage");
		selectWindow(TitleOfFirstPosition); 	getLocationAndSize(XFirstPos, YFirstPos, WidthFirstPos, HeightFirstPos); 
		selectWindow("B&C"); 			setLocation(XFirstPos+WidthFirstPos -100, YFirstPos-20);
		waitForUser("Set B&C for each position");	
		for(a=0;a<PositionNumber.length;a++){
			if(ArraySkipPositions[a]==0){ 
				transmHyperstack="TransmittedVirtual_"+PositionNumber[a];													//	print("");waitForUser("--1--transmHyperstack    " + transmHyperstack+"___________________PositionName[1]__"+PositionName[1] );print("");
				selectWindow(transmHyperstack);																	//	print("");waitForUser("--1--transmHyperstack    " + transmHyperstack );print("");
				run("Brightness/Contrast...");
				getMinAndMax (min, max);			print(min+ ", "+ max);
				
				List.set("LUT_Min_"+a+"_"+Trans, min);
				List.set("LUT_Max_"+a+"_"+Trans, max);		//RO Cleaning	can not remove as this requires a double array like structure (both channel and position vary)		
			}
		}
	}

	//================================================ Now we have the settings from the Transmitted==================================================


//NORMAL, CHECK LAST TIMEPOINT BLACK	
									//Lets check whether the last image is black! and determine what the last timepoint is
									//Lets check whether the last image is black! and determine what the last timepoint is
	for(i=0;i<PositionNumber.length;i++){
		test=0; DoDummy=1; testWait=1; ms=30;

		if(ArraySkipPositions[i]==0){ 				
			if(TransmittedChannelPresent){
						transmHyperstack = "TransmittedVirtual_"+PositionNumber[i];
			}else{
				if(lifFile){	transmHyperstack = filename+" - "+PositionName[i]+" - C=0";	}
				if(tifFile){	transmHyperstack = TifName;					}	// so, only when TransmittedChannelPresent=0.
				if(nd2File){	transmHyperstack = nd2Name;					}
			}
			selectWindow(transmHyperstack);																if(testWait){wait(ms);}
			Singletimepoint[i]=2;																	if(testWait){wait(ms);}
			Stack.getPosition(channel, slice, frame) ;														if(testWait){wait(ms);}
			getDimensions(dummy, dummy, dummy, LastSlice, NumberOfFrames);												if(testWait){wait(ms);}
							if(NumberOfFrames<2){Singletimepoint[i]=1;}										if(testWait){wait(ms);}
			run("Measure");																		if(testWait){wait(ms);}
			NumberOfTimepoints[i]=NumberOfFrames;															if(testWait){wait(ms);} if(test){waitForUser("_NU BIJNA MIS?__");}
			Stack.setPosition(channel, LastSlice, NumberOfTimepoints[i]) ;												if(testWait){wait(ms);} if(test){waitForUser("_NU net MISgegaan?__");}
			run("Measure"); GreyLastImage = getResult("Mean", nResults-1);												if(testWait){wait(ms);}
			LastImageBlack = 0 ; 																	if(testWait){wait(ms);}
			if(GreyLastImage==0) {LastImageBlack=1; }														print("GreyLastImage "+GreyLastImage);	print("1e LastImageBlack "+LastImageBlack);
			while(GreyLastImage==0){	
				LastTimepointTemp=NumberOfTimepoints[i]-LastImageBlack;												if(testWait){wait(ms);}
				Stack.setPosition(channel, LastSlice, LastTimepointTemp) ;											if(testWait){wait(ms);}
				run("Measure"); GreyLastImage = getResult("Mean", nResults-1);
				if(GreyLastImage==0) {LastImageBlack=LastImageBlack+1; }											print("GreyLastImage "+GreyLastImage);	print("2e LastImageBlack "+LastImageBlack);
			}
			
			LastTimepointBlack[i]=LastImageBlack;	
			
			if(SetLastTimepoint){																	if(testWait){wait(ms);}	
				NumberOfTimepoints[i]=NumberOfTimepoints[i]-LastTimepointBlack[i] ;										if(testWait){wait(ms);}				if(test){waitForUser(i+"_1__LastSlice (= echte hoogte)"+LastSlice+"_slice___"+slice+"_NumberOfTimepoints[i]_"+NumberOfTimepoints[i]);}	print("test SetLastTimepoint 1");
				Stack.setPosition(1,TransmittedZslice[i], NumberOfTimepoints[i]);										if(testWait){wait(ms);}				if(test){waitForUser("_2_TransmittedZslice[i]__"+TransmittedZslice[i]);}	print("test SetLastTimepoint 2");
				
				FillFractionX=0.6; FillFractionY=0.6; 
				selectWindow(transmHyperstack); run("Select None"); getLocationAndSize(x0, y0,W,H); setLocation(1,1); run("View 100%"); Continue=1;		if(testWait){wait(ms);}
				while(Continue){
					if(W > FillFractionX*screenWidth ||  H > FillFractionY*screenHeight){Continue=0;}
					else{run("In [+]");}	getLocationAndSize(dummy,dummy,W,H);
				}																		if(testWait){wait(ms);}
				waitForUser("Set slider to last Timepoint to be included");											if(testWait){wait(ms);}				if(test){waitForUser("_3_slice__"+slice);}					print("test SetLastTimepoint 3");
																						if(testWait){wait(ms);}
				if(DoDummy){Stack.getPosition(dummy, dummy, frame); } else{Stack.getPosition(channel, slice, frame); }
				setLocation(x0, y0, W, H);															if(test){waitForUser("_4__slice_"+slice);}	print("test SetLastTimepoint 4");
				NumberOfTimepoints[i]=frame;
				LastTimepointBlack[i]=0;															if(testWait){wait(ms);}
			}
			
			close(transmHyperstack);
		}
	}
	selectWindow("Results"); run("Close");

	//================================== Dialog box with option to remove the last timepoint (is already switched on if detected as black!)==============


PositionNumberTemp = newArray(PositionNumber.length);
for(i=0;i<PositionNumber.length;i++){PositionNumberTemp[i] = toString(PositionNumber[i], 0);}

	if(SetLastTimepoint){}else{
		if(CheckLastTimepointBlack){
			Dialog.create("Remove Last Timepoints?");
				Dialog.setInsets(10, 20, 0) 
				Dialog.addMessage("The number indicates the amount of timepoints"); 	
				Dialog.setInsets(0, 20, 20)
				Dialog.addMessage("that are black according to the macro!"); 	
				Dialog.setInsets(0, 0, 0)
				Dialog.addMessage("Remove timepoints?   Position"); 
				for(i=0;i<AmountOfPositions;i++){			
				Dialog.setInsets(0, 40, 5) 	
				Dialog.addNumber(PositionNumberTemp[i], LastTimepointBlack[i]);
				}							
			Dialog.show
			
			for(i=0;i<PositionNumber.length;i++){
				LastTimepointBlack[i] =Dialog.getNumber();
				NumberOfTimepoints[i]=NumberOfTimepoints[i]-LastTimepointBlack[i] ;
			}
		}else{
			for(i=0;i<PositionNumber.length;i++){
				NumberOfTimepoints[i]=NumberOfTimepoints[i]-LastTimepointBlack[i] ;
			}	
		}
	}
	Array.getStatistics(NumberOfTimepoints, MinNumberOfTimepoints, dummy, dummy, dummy);
	
	if(MinNumberOfTimepoints==1){
		items=newArray("As normal, output is a single jpg","Switch t for z, output is an avi going through slices");	//RO232 correct spelling 
		Dialog.create("There is only 1 timepoint!");
			Dialog.setInsets(10, 20, 0) 
			Dialog.addMessage("There is only 1 timepoint in at least 1 position"); 	
			Dialog.addRadioButtonGroup("Chose how to process z stacks", items, 2, 1, items[1]) ;	//RO232 
		Dialog.show
			OutcomeSingleTPtoZstack=Dialog.getRadioButton() ;
			if(OutcomeSingleTPtoZstack==items[1])SingleTPtoZstack=1;
			print("SingleTPtoZstack :"+SingleTPtoZstack);
	}

	wait(300);
	
}			// <<<<<<<<<<<<<<<<<<<<<<<<<<<<<<<<<<<<<<<<<<< RESTART END >>>>>>>>>>>>>>>>>>>>>>>>>>>>>>>>>>>>>>>>>>>>>>>>>>>>>>>>

if(isOpen(NameTifFluo)){	close(NameTifFluo);}
if(isOpen(NameTifTransm)){	close(NameTifTransm);}
	
// =========================================That was the ROI, LastTimepointBlack (Zslice and B&C)! Now we turn our attention to the other channels!========================================
// =========================================That was the ROI, LastTimepointBlack (Zslice and B&C)! Now we turn our attention to the other channels!========================================


ResolutionArray=newArray(100);
if(Restart){}else{	// <<<<<<<<<<<<<<<<<<<<<<<<<<<<<<<<<<<<<<<<<<< RESTART BEGIN/ELSE >>>>>>>>>>>>>>>>>>>>>>>>>>>>>>>>>>>>>>>>>>>>>>>>>>>>>>>>
//NORMAL, MAKE TEMPORARY WINDOWS FOR B&C NON-TRANSMITTED CHANNELS
																											
	FirstPos=0; 
	Duration=1.3;	
	for(i=StartFromi;i<PositionNumber.length;i++){
		if(ArraySkipPositions[i]==0){ 
			if(tifFile){			run("TIFF Virtual Stack...", "open=["+file+"]");
							NameTifFluo=getTitle();		if(endsWith(NameTifFluo,".tif")){Temp=substring(NameTifFluo,0,lengthOf(NameTifFluo)-4);  	rename(Temp); NameTifFluo=Temp;		TifName=Temp;}	
							selectWindow(NameTifFluo);
			}
			if(tifFile && TifTransm){	run("TIFF Virtual Stack...", "open=["+fileTifTransm+"]");
							NameTifTransm=getTitle();   if(endsWith(NameTifTransm,".tif")){Temp=substring(NameTifTransm,0,lengthOf(NameTifTransm)-4);  	rename(Temp); NameTifTransm=Temp;}
							selectWindow(NameTifFluo);
			}
			if(lifFile || nd2File){		run("Bio-Formats", "open=["+file+"] color_mode=Default split_channels view=Hyperstack stack_order=XYCZT use_virtual_stack series_"+(PositionNumber[i]));	}


			getDimensions(width, height, channels, slices, frames);										
				// for scalebar later
				if(tifFile==0){
					ImageInfoString = getImageInfo();											print(ImageInfoString);
					StartIndex = indexOf(ImageInfoString, "Resolution:") + 13; 								print("");print("StartIndex : " +StartIndex);print("");
					RestOfImageInfo = substring(ImageInfoString, StartIndex);								
					EndIndex = indexOf(RestOfImageInfo, "pixels per ") -1; 
					ResolutionString = substring(RestOfImageInfo, 0, EndIndex); 								print("");print("ResolutionString : "+ResolutionString);print("");
					Resolution = parseFloat(ResolutionString); 										print("");print("Resolution * 2 : " +2*Resolution);print("");
					MicronPerPixel = 1/Resolution;		//  want staat geschreven in pixels/micron
					ResolutionArray[i] = Resolution;											
		
					StartIndexX = indexOf(ImageInfoString, "Voxel size:")+13;
					StartIndexY = indexOf(ImageInfoString, "x", StartIndexX)+2;
					StartIndexZ = indexOf(ImageInfoString, "x", StartIndexY)+1;
					EndIndexZ = indexOf(ImageInfoString, "micron", StartIndexZ) -1; 
					ZResolution = parseFloat(substring(ImageInfoString, StartIndexZ, EndIndexZ));			
					ZRange = ZResolution*slices;			
		
					ArrayZResolution[i] = ZResolution;					
				}
				if(tifFile){Resolution=200;  ZResolution=1; ArrayZResolution[i] = ZResolution; ZRange = ZResolution*slices;}	

			//
																											
			LastTimepointTemp=parseFloat(NumberOfTimepoints[i]);
			FirstPos=FirstPos+1;
													//For calculations we need to use actual numbers, parseFloat converts the string to a number
			ROIx1=SelectionX1[i];	ROIx2=SelectionX2[i];	ROIy1=SelectionY1[i];	ROIy2=SelectionY2[i];
			if(tifFile){selectWindow(NameTifFluo);}
			
			// hierboven ervoor gezorgd dat altijd de goeie geselecteerd is
			TempTitle = getTitle();
			if(tifFile==0){TempTitle=substring(TempTitle,0,lengthOf(TempTitle)-1);}
		//	if(tifFile){TempTitle=substring(TempTitle,0,lengthOf(TempTitle)-1);}
	
			if(TransmittedChannelPresent  && lifFile){
																							
				for(j=PositionChannelAmount[i]-1;j>=0;j--){  c=j;
							selectWindow(TempTitle+c);	rename("Temp_"+ChannelName[c]);
																	if(UpperLeft){setLocation(1,1);}		
					setBatchMode(false);	
					run("Put Behind [tab]");
																							
				}
			}
			if(TransmittedChannelPresent==0  && lifFile || nd2File){							//Close the transmitted!
				for(j=PositionChannelAmount[i]-1;j>=0;j--){c=j;
							selectWindow(TempTitle+c); 	rename("Temp_"+ChannelName[c]);
																	if(UpperLeft){setLocation(1,1);}		
					setBatchMode(false);	
					run("Put Behind [tab]");
					}
			}						
																					//Need these variables for the CropToROI
			
			FloatT=LastTimepointTemp/NumberOfTPTempStacks;
			FloorT=floor(LastTimepointTemp/NumberOfTPTempStacks);
			if(FloorT==FloatT){JumpT=FloorT;}else{JumpT=FloorT+1;}
			print("JumpT = "+JumpT); 
			FloatZ=slices/NumberOfZsTempStacks;
			FloorZ=floor(slices/NumberOfZsTempStacks);
			if(FloorZ==FloatZ){JumpZ=FloorZ;}else{JumpZ=FloorZ+1;}
			
			if(DeleteZStacks){JumpZ=1;}	print("JumpZ = "+JumpZ);			// This is to make sure that all Z planes are included (you need that to be able to properly select the first/last Z)
		
			one=0;										//Now we make the temp windows for setting B&C etc.
																												print("6e test "); 	print("6e test ");	print("6e test ");									
			for(j=0;j<PositionChannelAmount[i];j++){
				c=j;		
				if(PauseAfterSettings) {wait(1000);}	
				if(tifFile==0){				selectWindow("Temp_"+ChannelName[c]);	}																				// waitForUser("TransmittedChannelPresent "+TransmittedChannelPresent);	print("1______________TransmittedChannelNumber[i] "+TransmittedChannelNumber[i]);
				if(tifFile==1){				selectWindow(NameTifFluo);		}																			// waitForUser("TransmittedChannelPresent "+TransmittedChannelPresent);	print("1______________TransmittedChannelNumber[i] "+TransmittedChannelNumber[i]);
	
				if(TransmittedChannelNumber[i]==c){UseChannel[c]=0;}															
				
				Go=0;
				if(tifFile==0 && UseChannel[c]){ Go=1; }
				if(tifFile==1){			 Go=1; }

				if(Go){
					one=one+1;															
					setBatchMode(Hidewindows);
					rename(PositionNumber[i]+"_"+ChannelName[c]);
					Title=getTitle();																						print("1.6"); print("1.6 test        Title "+Title);	print("1.6 test ");
					if(Singletimepoint[i]==1){
						print("Singletimepoint!"); ReOrder=0;																			print("2");
						DuplicateSingleTimepoint(Title,ChannelColour[c]);
						selectWindow(Title); rename(Title+"_Temp"); Temp_Title=Title+"_Temp";
					}else{
						Temp_Title = splitTimepointTemp(Title,JumpT,JumpZ,1);	
					}				// adapted function to include increment, reduction and merge Title, JumpT, JumpZ, Reduce? output=rename("Temp_"+Title);
					selectWindow(Temp_Title);	run("glow"); 
					getDimensions(dummy, dummy, dummy, ZSLICE, TIMEPOINTS);	print("ZSLICE "+ZSLICE+" TIMEPOINTS "+TIMEPOINTS);		
					if(Singletimepoint[i]!=1){selectWindow(Title);close(Title);}
					if(DeleteZStacks && one==1){
						Zselection_Title=splitZplaneTemp(Temp_Title, 1);			// Makes a projection in time for each n-th timepoint output=ename("Zselection"+Title);
						selectWindow(Temp_Title);run("Hyperstack to Stack");	 	
						selectWindow(Zselection_Title);run("Hyperstack to Stack");
						run("Combine...", "stack1=["+Temp_Title+"] stack2=["+Zselection_Title+"]");	rename(Title+"_Temp");
						run("Stack to Hyperstack...", "order=xyczt(default) channels=1 slices="+ZSLICE+" frames="+TIMEPOINTS+" display=Color");
					}
					setBatchMode(false);
					selectWindow(Temp_Title);																					print("3 a");
					run("glow");
					getDimensions(dummy, dummy, dummy, ZSLICE, TIMEPOINTS);	
					ZlevelOfHighestIntensity(Title+"_Temp");				
					run("Enhance Contrast", "saturated="+GreenEnhanceContrastSaturationFactor);
					getMinAndMax (min, max); min = FluoOffset ; setMinAndMax (min, max);																print("4 a");
					
				}
				if(tifFile==0 && UseChannel[c]==0){  close();}
				if(tifFile==1){	j=101;}
			}																										print("5");
			
			if(FirstPos==1) {TitleOfFirstPosition=getTitle();}
		
																	// only calculate scalebar parameters
				selectWindow(Title+"_Temp");	HeightTemp=getHeight(); WidthTemp=getWidth();								
				ScaleBarArray=newArray(1,2,5,7.5,10,15,20,25,40,50,60,75,100,125,150,200,250, 500,750,1000,1500,2000);    /// in microns
				Resolution = ResolutionArray[i]; 		
				Continue=1; 	Test=ScaleBarArray.length-1;
				while(Continue){											// calculate number of pixels for each tested scalebar
					PixelsTestBar = round(ScaleBarArray[Test] * Resolution) ;					//  micron * (pixels/micron) = pixels
					if(PixelsTestBar < round(0.5*FractionForBar*WidthTemp)){nPixelsScaleBar = PixelsTestBar; nMicronsScaleBar = ScaleBarArray[Test]; Continue=0; }
					Test=Test-1;	}
				ScaleBarY = HeightTemp-MarginForScaleBar-ScaleBarLineWidth;																		print("5");
		
				ScaleBarYArray[i] = ScaleBarY;			
				nPixelsScaleBarArray[i] = nPixelsScaleBar;	
				nMicronsScaleBarArray[i] = nMicronsScaleBar;	
										
		}   // vd  if(ArraySkipPositions[i]==0){
	}   // van de for(i=StartFromi

	
	run("Tile");	run("Brightness/Contrast...");
	selectWindow(TitleOfFirstPosition); 	getLocationAndSize(XFirstPos, YFirstPos, WidthFirstPos, HeightFirstPos); 						
	selectWindow("B&C"); 			
	setLocation(XFirstPos+WidthFirstPos -100, YFirstPos-30);

	WhiteScreenDimension=0.89;

	if(RedDeadDye==0){
		if(NumberOfChannelsToBeProcessed>2){GuidedBC=0;}
	
		if(GuidedBC==0){selectWindow("B&C"); waitForUser("set B&C in all channels BEFORE clicking OK");}
		if(GuidedBC){
			run("Cascade");	
			selectWindow(TitleOfFirstPosition); StringFirst=getTitle(); IndexRest = indexOf(TitleOfFirstPosition, "_");	Bulk = substring(StringFirst, IndexRest);
			selectWindow(TitleOfFirstPosition); 
				if(bitDepth==8 ){/*then it's 4*/}
				if(bitDepth==16){run("Enhance Contrast", "saturated=0.35"); getMinAndMax(FluoOffset,dummy);}
				
			WhiteScreen = Date+" "+NameExperiment;	newImage(WhiteScreen, "8-bit white", WhiteScreenDimension*screenWidth, WhiteScreenDimension*screenHeight, 1);setLocation(1,1);
			
			Counter=0;
			minTemp=FluoOffset;																							// waitForUser("FluoOffset  "+FluoOffset);
			for(w=0;w<PositionNumber.length;w++){
				if(ArraySkipPositions[w]==0){
					selectWindow(PositionNumber[w]+"_"+ChannelName[0]+"_Temp");
					getMinAndMax (dummy, max); min = FluoOffset; setMinAndMax (min, max); 
					oldX=newArray(PositionChannelAmount[w]);	oldY=newArray(PositionChannelAmount[w]);	oldWidth=newArray(PositionChannelAmount[w]);	oldHeight=newArray(PositionChannelAmount[w]);	WidthTemp=newArray(PositionChannelAmount[w]);	HeightTemp=newArray(PositionChannelAmount[w]);	oldZoom=newArray(PositionChannelAmount[w]);
					MarginBC = 200;
					selectWindow(WhiteScreen);
					for(c=0;c<PositionChannelAmount[w];c++){	
						place=c+1;
						if(UseChannel[c]){
							selectWindow(PositionNumber[w]+"_"+ChannelName[c]+"_Temp");	CurrentImage=getTitle();
							getLocationAndSize(oldX[c],oldY[c],oldWidth[c],oldHeight[c]);setLocation(1,1);run("Select None"); run("View 100%");WidthTemp[c]=getWidth(); HeightTemp[c]=getHeight();	oldZoom[c]=getZoom(); 	
							Continue=1;
							while(Continue){	
								getLocationAndSize(dummy, dummy,testWidth,testHeight);
								if(testWidth<0.45*screenWidth  &&  testHeight<0.7*screenHeight/(PositionChannelAmount[w]+1)){run("In [+]");}else{Continue=0;}
								}
						setLocation(screenWidth-testWidth-MarginBC , screenHeight-(testHeight*place)-MarginBC);
						getLocationAndSize(testX, testY,testWidth,testHeight); selectWindow("B&C"); setLocation(testX-180,  testY);
					
						}
						if(tifFile){c=101;}
					}  // vd  for(c=0;c<PositionChannelAmount[w];c++){
					
					if(minTemp!=FluoOffset){Dialog.create(" "); Dialog.addCheckbox("Change Fluo Offset for all next positions?", 1);  Dialog.addNumber("New Fluo Offset ", minTemp); Dialog.show; ChangeFluoOffset = Dialog.getCheckbox(); NewOffset = Dialog.getNumber(); if(ChangeFluoOffset){FluoOffset=NewOffset;}else{minTemp=FluoOffset;}	selectWindow(CurrentImage); setMinAndMax(minTemp,max); selectWindow("B&C"); }	//bp43
					waitForUser("Set B&C for position "+w+1+" (of "+PositionNumber.length+")"); //bp14 //RO2
					
					for(c=0;c<PositionChannelAmount[w];c++){		
						if(UseChannel[c]){
						selectWindow(PositionNumber[w]+"_"+ChannelName[c]+"_Temp"); getMinAndMax (minTemp, dummy); run("Set... ", "zoom="+oldZoom[c]*100); setLocation(oldX[c],oldY[c]);
						}
					if(tifFile){c=101;}
					}
				}  // vd if(ArraySkipPositions[w]==0){
			if(tifFile){w=101;}
			}  // vd for(w=0;w<PositionNumber.length;w++){
		close(WhiteScreen);
		run("Tile");	
		}
	}


	if(RedDeadDye){
		for(i=StartFromi;i<PositionNumber.length;i++){
			if(ArraySkipPositions[i]==0){ 
			selectWindow(PositionNumber[i]+"_"+ChannelName[DeadChannel]+"_Temp");run("Threshold...");setAutoThreshold("Default dark");
			}
			}
			selectWindow("B&C"); waitForUser("set B&C for nuclei & Threshold for DeadDye channels BEFORE clicking OK");
	}
	if(RedDeadDye){
		for(i=StartFromi;i<PositionNumber.length;i++){
			if(ArraySkipPositions[i]==0){ 
			selectWindow(PositionNumber[i]+"_"+ChannelName[DeadChannel]+"_Temp");Title=getTitle();
			getThreshold(cutoff, upper);Threshold[i]=cutoff;
			close(Title);	
			}
		}
		selectWindow("Threshold"); run("Close");
	}


										
									
									//Here the macro waits until the user clicks OK
//NORMAL, DELETE Z-planes, CREATE 2 WINDOWS
	DepthChannel=newArray;
	for(i=StartFromi;i<PositionNumber.length;i++){
		if(ArraySkipPositions[i]==0){
			one=0;
			for(j=0;j<PositionChannelAmount[i];j++){
				c=j;	print("CREATE 2 WINDOWS    j "+j);
				if(DeadChannel!=j){
					if(UseChannel[c]){
						selectWindow(PositionNumber[i]+"_"+ChannelName[c]+"_Temp");Title=getTitle();    print("Title=getTitle "+Title);
						one=one+1;
						getMinAndMax (min, max);
						if(max!=255 || min!=0){}else{min=FluoOffset;max=254;}		//  mijn favoriete ofset : FluoOffset = 4
						
						List.set("LUT_Min_"+i+"_"+c, min);
						List.set("LUT_Max_"+i+"_"+c, max);				//RO Cleaning, can not move this to end as it is a 'double array' like structure
						
							selectWindow(Title);run("Select None");
							if(DeleteZStacks==0 || one!=1){close();}		// Closes the temp hyperstacks when deletestacks=0 (don't need to set stacks) OR not the channel we want
							if(DeleteZStacks==1 && one==1){rename(PositionNumber[i]+"_Z_Lowest");DepthChannel[i]=c;}
					}
				}
				if(tifFile){j=101; c=101;}
			}
		}
	}

//NORMAL, DELETE Z-planes, GET TOP AND BOTTOM
AlreadyShown=0; //RO232  Prevents error when running without depthcoding, DeleteZStacks
if(DeleteZStacks){											//    DeleteZslices!!!!!!!!!!!!!!!!!!!!!!!!!!!!!!!!!!!!!!!!!!!!!!!!!!!!!!!!!!!!!!!!
		BottomZ=newArray;	
		TopZ=newArray;					

		BottomZ_1=newArray;	TopZ_1=newArray;	
		BottomZ_2=newArray;	TopZ_2=newArray;	
		BottomZ_3=newArray;	TopZ_3=newArray;	

		GammaCorr_1=newArray;	ExtraSmooth_1=newArray;		MultiplyBeforeDepthcoding_1=newArray;	
		GammaCorr_2=newArray;	ExtraSmooth_2=newArray;		MultiplyBeforeDepthcoding_2=newArray;	
		GammaCorr_3=newArray;	ExtraSmooth_3=newArray;		MultiplyBeforeDepthcoding_3=newArray;	
		
		if(i==StartFromi){run("Cascade");}
		One=1; GammaCorrFix=GammaCorr[0];	MultiplyFix=MultiplyBeforeDepthcoding[0];
		for(i=StartFromi;i<PositionNumber.length;i++){
			if(ArraySkipPositions[i]==0){ 
			WhiteScreen = Date+" "+NameExperiment;
			newImage(WhiteScreen, "8-bit white", WhiteScreenDimension*screenWidth, WhiteScreenDimension*screenHeight, 1);setLocation(1,1);	
				StatusWidth=WriteStatus(); 															//waitForUser("bp38 ; StatusWidth ="+StatusWidth);	
			selectWindow(PositionNumber[i]+"_Z_Lowest");						getLocationAndSize(xTemp,yTemp,dummy,dummy);if(xTemp<StatusWidth){setLocation(1.5*StatusWidth,yTemp);}	
			Stack.setPosition(1, 1, 1);
			run("Select None");	
				c=DepthChannel[i]; min=List.get("LUT_Min_"+i+"_"+c); max=List.get("LUT_Max_"+i+"_"+c); setMinAndMax(min, max);	//bp
			run("Duplicate...", "title=["+PositionNumber[i]+"_Z_Highest] duplicate");		getLocationAndSize(xTemp,yTemp,dummy,dummy);if(xTemp<StatusWidth){setLocation(1.5*StatusWidth,yTemp);}	
			getDimensions(dummy, dummy, dummy, slices, dummy);
			Stack.setPosition(1,slices, 1);
			run("Set... ", "zoom=100");
			Zoom=getZoom();
			ActualWidthZselect=getWidth();	ActualHeightZselect=getHeight();
			TotalWidth=(ActualWidthZselect+35)*2;
			TotalHeight=(ActualHeightZselect+85)*2;
			XZoom=4;YZoom=4;
			while(YZoom*TotalHeight+150>ScreenHeight)	{YZoom=YZoom*0.9;}
			while(XZoom*TotalWidth+100>ScreenWidth)		{XZoom=XZoom*0.9;}
			Zoom = minOf(XZoom, YZoom);
			NewWidthZselect=ActualWidthZselect*Zoom;	NewHeightZselect=ActualHeightZselect*Zoom;	
			x1=0.5*ScreenWidth-0.5*NewWidthZselect;
			y1=1;	y2=y1+NewHeightZselect+85; 
			SetZoom=Zoom*100;	print("SetZoom: "+SetZoom);
			selectWindow(WhiteScreen);  
			selectWindow(PositionNumber[i]+"_Z_Highest");		run("Set... ", "zoom=100");		setLocation(x1, y2, NewWidthZselect+100, NewHeightZselect+100);run("Set... ", "zoom="+SetZoom);
			selectWindow(PositionNumber[i]+"_Z_Lowest");		run("Set... ", "zoom=100");		setLocation(x1, y1, NewWidthZselect+100, NewHeightZselect+100);run("Set... ", "zoom="+SetZoom);
			waitForUser("Choose the lowest and highest Zslice to be included \n (in appropriate windows) \n \n (pos "+i+1+" of "+PositionNumber.length+")");			
			selectWindow(PositionNumber[i]+"_Z_Lowest");
			Stack.getPosition(channel, slice, frame);
			BottomZ[i]=slice;	close();
			OffsetZ = BottomZ[i]-1; 			
			selectWindow(PositionNumber[i]+"_Z_Highest"); Title=getTitle();
			Stack.getPosition(channel, slice, frame);
			TopZ[i]=slice;	
//NORMAL, DELETE Z-planes, GET MULTIPY FACTOR FOR DEPTHCODING


			if(UseDepthcoding=="With"){
				if(SetMultiplyBeforeDepthcoding){				
					c=DepthChannel[i];
					min=List.get("LUT_Min_"+i+"_"+c);	max=List.get("LUT_Max_"+i+"_"+c);
					setMinAndMax(min, max);	
					if(bitDepth()==8){ run("Apply LUT", "stack");}else{run("8-bit");}
					run("Make Substack...", "  slices="+BottomZ[i]+"-"+TopZ[i]); rename("SelectedZstack"); 
					close(Title); 
					Title="SelectedZstack"; 
					selectWindow(Title); 	getLocationAndSize(x0, y0, WidthZselect, HeightZselect); Zoom=getZoom();		
						// onderstaande regel ; anders kun je de Status niet lezen....
						getLocationAndSize(xTemp,yTemp,dummy,dummy);if(xTemp<StatusWidth){setLocation(1.5*StatusWidth,yTemp);}	
					ActualWidthZselect=WidthZselect/Zoom;	ActualHeightZselect=HeightZselect/Zoom;
					TotalHeight=(HeightZselect+20);	TotalWidth=(WidthZselect+10)*2;	
					if(WidthZselect> 0.5*screenWidth){while(Zoom*ActualWidthZselect > 0.5*ScreenWidth) {Zoom=Zoom*0.9;}	}	
					else{  				  while(Zoom*ActualWidthZselect < 0.5*ScreenWidth) {Zoom=Zoom*1.1;}	}
					NewWidthZselect=ActualWidthZselect*Zoom;
					NewHeightZselect=ActualHeightZselect*Zoom;
					x1=1;		x2=NewWidthZselect+10;
					y1=0.5*ScreenHeight-0.5*NewHeightZselect;
					SetZoom=Zoom*100;			
					Loop=1;FirstTime=1;
					if(Singletimepoint[i]!=1){PlayDepth=1;}else{PlayDepth=0;} 
					FixGammaCorr=0; FixMultiply=0;
					
					if(GammaCorrFix==GammaCorr[i])			{GammaCorrFill= GammaCorr[i];}			else{GammaCorrFill= GammaCorrFix;}
					if(MultiplyFix==MultiplyBeforeDepthcoding[i])	{MultiplyFill = MultiplyBeforeDepthcoding[i];}	else{MultiplyFill = MultiplyFix;}
					
					while(Loop){
						Continue=1; 
						DecideSplitZ=0; 
						while(Continue){ 
							Continue=0; 
							TestOrContinue=newArray; TestOrContinue[0]="TEST these settings";TestOrContinue[1]="SAVE these settings and CONTINUE";
							Dialog.create("Set Parameters fo Depthcoding"); 
								Dialog.setInsets(0, 0, 0); 	Dialog.addMessage("Position "+i+1+" (of "+PositionNumber.length+")");
								Dialog.setInsets(10, 0, 0); 	Dialog.addMessage("Which Gamma factor?           (bring low and high intensies together)");
								Dialog.setInsets(-3, 0, 0); 	Dialog.addMessage("Which Multiply factor?            (for depth-coded channel)");
								Dialog.setInsets(0, 0, 0); 	Dialog.addMessage("  ");

								Dialog.setInsets(10,110, 0); 	Dialog.addMessage("Default denoising : "+OptionsExtraSmoothFill);
								Dialog.setInsets(5, 110, 0);	Dialog.addCheckbox("EXTRA SMOOTH STEP", ExtraSmooth[i]);   // we doen nog effe niet aan een Fill, gewoon aanvinken als nodig
 								Dialog.setInsets(0, 0, 0); 	Dialog.addMessage("  ");
								
								Dialog.setInsets(2, 0, 2);	Dialog.addNumber("GAMMA Factor", GammaCorrFill, 2, 8, "");     			
								Dialog.setInsets(-29, 310, 0);	Dialog.addCheckbox("fix", FixGammaCorr);
								Rounded=round(20*GammaCorrFill); a=Rounded/20; aString=d2s(a,2);  GammaSteps=newArray(-0.1,-0.05,0,0.05,0.1);ProposeGamma=newArray(GammaSteps.length);for(c=0;c<GammaSteps.length;c++){ProposeGamma[c]=d2s(a+GammaSteps[c],2);}
								Dialog.setInsets(0, 120, 0); 	Dialog.addRadioButtonGroup("", ProposeGamma,1, 5, ProposeGamma[round((GammaSteps.length+1)/2)-1]);		
								Dialog.setInsets(0, 0, 0); 	Dialog.addMessage("  ");

								Dialog.setInsets(2, 0, 2);	Dialog.addNumber("MULTIPLY Factor", MultiplyFill, 2, 8, "");     		
								Dialog.setInsets(-29, 310, 0);	Dialog.addCheckbox("fix", FixMultiply);
								Rounded=round(20*MultiplyFill); b=Rounded/20; bString=d2s(b,2);  MultiplySteps=newArray(-0.15,-0.1,-0.05,0,0.05,0.1,0.15);ProposeMultiply=newArray(MultiplySteps.length);for(c=0;c<MultiplySteps.length;c++){ProposeMultiply[c]=d2s(b+MultiplySteps[c],2);}
								Dialog.setInsets(0, 120, 0); 	Dialog.addRadioButtonGroup("", ProposeMultiply,1, 5, ProposeMultiply[round((MultiplySteps.length+1)/2)-1]);	
								Dialog.setInsets(0, 0, 0); 	Dialog.addMessage("  ");
								
								Dialog.setInsets(20, 90, 0); 	Dialog.addRadioButtonGroup("Show Depth projection with above settings?", TestOrContinue, 2, 1, TestOrContinue[0]);		
								Dialog.setInsets(0, 0, 0); 	Dialog.addMessage("  ");
								
								Dialog.setInsets(-130, 414, 0);	Dialog.addCheckbox("Play (2x)",PlayDepth);					
								Dialog.setInsets(-72, 200, 5);	Dialog.addNumber("", Duration, 1, 4, "sec");					  // bp21
							if(FirstTime==0){
								Dialog.setInsets(0, 0, 0); 	Dialog.addMessage("                     ***********************************************************");
								SlicesInStack = TopZ[i]-BottomZ[i]+1; HeightChosenZStack = SlicesInStack*ArrayZResolution[i];			
								Dialog.setInsets(3, 100, 0); 	Dialog.addMessage(SlicesInStack+"  z-planes  ~~  "+HeightChosenZStack +" µm");	
								Dialog.setInsets(2, 100, 0);	Dialog.addCheckbox("Analyze Z-stack in 2 or 3 parts", 0);
							} 		
						Dialog.show

							ExtraSmooth[i]=Dialog.getCheckbox(); 	
							GammaCorr[i]=Dialog.getNumber(); 	 				 
							FixGammaCorr=Dialog.getCheckbox(); 
							ProposedGamma=Dialog.getRadioButton(); if(ProposedGamma!=aString){ProposedGamma=parseFloat(ProposedGamma);  GammaCorr[i]=ProposedGamma; }
							
							MultiplyBeforeDepthcoding[i]=Dialog.getNumber(); 			
							FixMultiply=Dialog.getCheckbox(); 
							ProposedMultiply=Dialog.getRadioButton(); if(ProposedMultiply!=bString){ProposedMultiply=parseFloat(ProposedMultiply);  MultiplyBeforeDepthcoding[i]=ProposedMultiply;}
							
							Loop=Dialog.getRadioButton(); if(Loop== "TEST these settings"){Loop=1;}else{Loop=0;} print("Loop : "+Loop);
								GammaCorrFill = GammaCorr[i];				 opschuiven		
								MultiplyFill  = MultiplyBeforeDepthcoding[i];	
							PlayDepth = Dialog.getCheckbox(); 				
							Duration = Dialog.getNumber(); 
							if(FirstTime==0){DecideSplitZ=Dialog.getCheckbox();}


							// SplitZ ?? set default settings anyway
							DialogArraySplitZ=newArray; 	DialogArraySplitZ[0]="Split in 2 parts";	DialogArraySplitZ[1]="Split in 3 parts"; 		SplitZ[i]=0;			
							OutputArray=newArray; 		OutputArray[0]="save as separate movies"; 	OutputArray[1]="merge in one movie"; 			
								// hereby we set the default
								FillOutputArray = OutputArray[1];  // = merge in one movie
								PileUpChunks[i]=1; 		
								
							if(DecideSplitZ){
								Dialog.create("Split Z-stack"); 
								Dialog.setInsets(0, 10, 0); 	Dialog.addMessage(SlicesInStack+"  z-planes  ~~  "+HeightChosenZStack +" µm");	
								Dialog.setInsets(20, 10, 0); 	Dialog.addRadioButtonGroup("", DialogArraySplitZ, 2, 1, DialogArraySplitZ[0]);
								Dialog.setInsets(0, 0, 0); 	Dialog.addMessage("  ");
								Dialog.setInsets(0, 10, 0); 	Dialog.addRadioButtonGroup("... and the output of these partial analyses ? ", OutputArray, 2, 1, FillOutputArray);		
								Dialog.setInsets(30, 20, 0);	Dialog.addCheckbox("Process BOTH split AND unsplit", SplitAndUnsplitFill);	// BP101 niet goed
							Dialog.show
								ButtonZSplit = Dialog.getRadioButton();							/
									if(ButtonZSplit==DialogArraySplitZ[0]){nChunks=2; SplitZ[i]=2;} 		// dus > 0 wil zeggen dat er gechopt wordt en het echte getal zegt in hoeveel delen 
									if(ButtonZSplit==DialogArraySplitZ[1]){nChunks=3; SplitZ[i]=3;} 
								OutputButton=Dialog.getRadioButton();							 en hieronder
									if(OutputButton==OutputArray[0]){PileUpChunks[i]=0;}
									if(OutputButton==OutputArray[1]){PileUpChunks[i]=1;}
								SplitAndUnsplit[i]=Dialog.getCheckbox();			SplitAndUnsplitFill=SplitAndUnsplit[i];		
							}	// vd if(DecideSplitZ
						}		// vd while continue 

						////
						if(FirstTime==0){close("Depth"+Title);	}
						if(Loop && SplitZ[i]==0){	
							selectWindow(Title);	run("Select None");					
							run("Duplicate...", "title=["+Title+"_temp] duplicate");	selectWindow(Title+"_temp");							getLocationAndSize(xTemp,yTemp,dummy,dummy);if(xTemp<StatusWidth){setLocation(1.5*StatusWidth,yTemp);}	
							
							removeNoise(Title);  // binnen deze function : Median danwel Smooth-functie afhankelijk van default-instelling
							if(ExtraSmooth[i]){run("Smooth", "stack");}
							run("Gamma...", "value="+GammaCorr[i]+" stack"); 
							run("Re-order Hyperstack ...", "channels=[Channels (c)] slices=[Frames (t)] frames=[Slices (z)]");						getLocationAndSize(xTemp,yTemp,dummy,dummy);if(xTemp<StatusWidth){setLocation(1.5*StatusWidth,yTemp);}	
							
							run("Multiply...", "value="+MultiplyBeforeDepthcoding[i]+" stack");					
							run("Temporal-Color Code", "lut=[Depth Organoid]");
							rename("Depth"+Title);	close(Title+"_temp");	
							
							//bp14
							selectWindow(Title);  		setLocation(1,1); run("View 100%"); getLocationAndSize(dummy, dummy, TempWidth, TempHeight);
							selectWindow("Depth"+Title); 	setLocation(1,1); run("View 100%"); 
							Go=1;	while(Go){selectWindow("Depth"+Title); run("Out [-]"); selectWindow(Title); run("Out [-]"); getLocationAndSize(dummy, dummy, TempWidth, TempHeight); SetZoom=getZoom();		if(TempWidth>0.5*screenWidth){}else{Go=0;} 	if(getZoom==3200){run("View 100%"); Go=0; waitForUser("went to 3200% ... ?!?");}	}
							Go=1;	while(Go){selectWindow("Depth"+Title); run("In [+]") ; selectWindow(Title); run("In [+]") ; getLocationAndSize(dummy, dummy, TempWidth, TempHeight); SetZoom=getZoom();		if(TempWidth<0.5*screenWidth){}else{Go=0;}	if(getZoom==3200){run("View 100%"); Go=0; waitForUser("went to 3200% ... ?!?");}	}
							selectWindow(Title);  		setLocation(0.5*screenWidth-0.5*TempWidth , 0.5*screenHeight-0.5*TempHeight); 
							selectWindow("Depth"+Title);  	setLocation(0.5*screenWidth-0.5*TempWidth , 0.5*screenHeight-0.5*TempHeight); 
							selectWindow(WhiteScreen);  
														
							//  play movie twice
							if(PlayDepth){													//waitForUser("2*NumberOfTPTempStacks "+2*NumberOfTPTempStacks+"___Duration "+Duration);
								FrameRate = 2*NumberOfTPTempStacks/(Duration);	// in fps 	// so, plays it twice
								wait(80); selectWindow("Depth"+Title); wait(80); setSlice(1); run("Animation Options...", "speed="+FrameRate); doCommand("Start Animation [\\]");	wait(Duration*1000); 	run("Stop Animation"); setSlice(1);
							}
							else{							selectWindow("Depth"+Title);setSlice(1);}	//RO 0804
							
							waitForUser("Check out the depthcoding!");
							FirstTime=0;
						} // vd if(Loop
						if(SplitZ[i]>0){Loop=0;}
					}	  // vd while(loop

					if(SplitZ[i]==0){
						close(Title);
						if(FixGammaCorr)  {GammaCorrFix = GammaCorr[i];			}	
						if(FixMultiply)	  {MultiplyFix  = MultiplyBeforeDepthcoding[i];	}	
					}


			////////////////////////////////   so, the above  'default' Settings-loop is operated when NO CHOPPING
			////////////////////////////////   but can be used to indicate that it is necessary to do chopping  - can especially be appreciated after seeing the test-depthcoded image
			////////////////////////////////   in that case --> go into the alternative Settings-loop , which is more complicated

			////////////////////////////////   ALTERNATIVE SETTINGS-LOOP	start		21
			////////////////////////////////   ALTERNATIVE SETTINGS-LOOP	start		21

		//	PileUpChunks[i]=0; 
			AlreadyShown=0;   //RO232  Variable is not used anywhere except in if function on line 1834. Just gives an error when depthcoding or DeleteZStacks is not used... defined it as 0 on line 1476 to prevent this, is it required?
			if(SplitZ[i]>0){
				// nu nog open van hieroor :  	SelectedZstack
				ArrayZSplitBorders = newArray(nChunks-1);	Extra=""; Extra2=""; 
				selectWindow(Title);	run("Select None"); run("View 100%");  setLocation(1,1); run("glow"); //setMinAndMax(min, max); //deze min and max waren in de default settings-gedoe al opgehaald uit de List
				Continue=1;
				while(Continue){getLocationAndSize(dummy, dummy,testWidth,testHeight);	if(testWidth<0.5*screenWidth  &&  testHeight<0.7*screenHeight){run("In [+]");}else{Continue=0;}	 }
				setLocation(0.5*screenWidth-0.5*testWidth , 0.5*screenHeight-0.5*testHeight); RememberZoom=getZoom();

			PlanesDialog=1;
			while(PlanesDialog){
				// borders aanwijzen
				for(s=0;s<(nChunks-1);s++){	
					selectWindow(Title);	run("Select None");	
					ProposedPlane=round(((s+1)/nChunks)*(TopZ[i]-BottomZ[i]))+1; Stack.setPosition(1, ProposedPlane, 1); 	
					
					if(nChunks>2) {Extra="\n \n ( #"+s+1+" of "+nChunks-1+" borders ; divide in "+nChunks+" parts)";}
					if(nChunks==2){Extra2="\n \n        (or decide to split it up in 3 parts)";}
					waitForUser("Set at z-plane where to split"+Extra+Extra2);
					Stack.getPosition(dummy, slice, dummy);		ArrayZSplitBorders[s] = slice;
					}		// deze 2 sowieso
							BottomZ_1[i] = BottomZ[i]-OffsetZ;		TopZ_1[i] = ArrayZSplitBorders[0]+1;			//bp30 deze 3 regels
							BottomZ_2[i] = ArrayZSplitBorders[0];	TopZ_2[i] = TopZ[i]-OffsetZ;
					if(nChunks==3){						TopZ_2[i] = ArrayZSplitBorders[1]+1;
							BottomZ_3[i] = ArrayZSplitBorders[1];	TopZ_3[i] = TopZ[i]-OffsetZ;			}
					Dialog.create(" ");		// macro proposes the following, but user can opt for larger overlap
					Dialog.setInsets(5, 20, 0);	Dialog.addMessage("Z-planes for Split-Analysis Part #1");
					Dialog.setInsets(0, 20, 0);	Dialog.addNumber("from Z-plane", BottomZ_1[i]);
					Dialog.setInsets(0, 20, 0);	Dialog.addNumber("to Z-plane", TopZ_1[i]);	
					Dialog.setInsets(10, 20, 0);	Dialog.addMessage("Z-planes for Split-Analysis Part #2");
					Dialog.setInsets(0, 20, 0);	Dialog.addNumber("from Z-plane", BottomZ_2[i]);
					Dialog.setInsets(0, 20, 0);	Dialog.addNumber("to Z-plane", TopZ_2[i]);	
					if(nChunks==2){
					Dialog.setInsets(20, 20, 0);	Dialog.addCheckbox("Split in 3 parts ...", 0);			}
					if(nChunks==3){
					Dialog.setInsets(10, 20, 0);	Dialog.addMessage("Z-planes for Split-Analysis Part #3");
					Dialog.setInsets(0, 20, 0);	Dialog.addNumber("from Z-plane", BottomZ_3[i]);
					Dialog.setInsets(0, 20, 0);	Dialog.addNumber("to Z-plane", TopZ_3[i]);			}	
				Dialog.show
					BottomZ_1[i]=Dialog.getNumber(); 	BottomZ_1[i] 	= BottomZ_1[i] + OffsetZ;		print("BottomZ_1[i]__"+BottomZ_1[i]);						//bp30
					TopZ_1[i]   =Dialog.getNumber(); 	TopZ_1[i] 	= TopZ_1[i]    + OffsetZ;		print("TopZ_1[i]_____"+TopZ_1[i]);	
					BottomZ_2[i]=Dialog.getNumber(); 	BottomZ_2[i] 	= BottomZ_2[i] + OffsetZ;		print("BottomZ_2[i]__"+BottomZ_2[i]);	
					TopZ_2[i]   =Dialog.getNumber(); 	TopZ_2[i] 	= TopZ_2[i]    + OffsetZ;		print("TopZ_2[i]_____"+TopZ_2[i]);	
					ChangenChunksTo3=0;
					if(nChunks==2){
					ChangenChunksTo3 = Dialog.getCheckbox(); 							}
					if(nChunks==3){
					BottomZ_3[i]=Dialog.getNumber(); 	BottomZ_3[i] 	= BottomZ_3[i] + OffsetZ;		print("BottomZ_3[i]__"+BottomZ_3[i]);
					TopZ_3[i]   =Dialog.getNumber(); 	TopZ_3[i] 	= TopZ_3[i]    + OffsetZ;		print("TopZ_3i]_____"+TopZ_3[i]);}			
				
					// waitForUser("wat heeft gekke Richard nou weer gedaan? \n \n   svp screenshot met de Log-file nu weer effe  doormailen");
				if(ChangenChunksTo3==0){PlanesDialog=0;}else{nChunks=3;}
				}  // vd while(PlanesDialog){
				

				// Do the settings for each Chunk
				if(GammaCorrFix==GammaCorr[i])			{GammaCorrFill= GammaCorr[i];}			else{GammaCorrFill= GammaCorrFix;}
				if(MultiplyFix==MultiplyBeforeDepthcoding[i])	{MultiplyFill = MultiplyBeforeDepthcoding[i];}	else{MultiplyFill = MultiplyFix;}

				nTimesTest = nChunks+SplitAndUnsplit[i]; 																
				for(s=0;s<(nTimesTest);s++){	// non splitting, then --> nChunks =1;
					Loop=1; FirstTime=1;																							
					FixGammaCorr=0; FixMultiply=0;
					ForUnsplit=0; if(SplitAndUnsplit[i] && s+1==nTimesTest){ForUnsplit=1;}
					ExtraSmoothFill = ExtraSmooth[i];


					if(s+1==1 && ForUnsplit==0){selectWindow("SelectedZstack"); run("Select None");	run("Duplicate...", "title=[SelectedZstack_1] duplicate slices="+BottomZ_1[i]+"-"+TopZ_1[i]); 	Title=getTitle();		}	// Title is is now the splitted !!!!!
					if(s+1==2 && ForUnsplit==0){selectWindow("SelectedZstack"); run("Select None");	run("Duplicate...", "title=[SelectedZstack_2] duplicate slices="+BottomZ_2[i]+"-"+TopZ_2[i]); 	Title=getTitle();		}
					if(s+1==3 && ForUnsplit==0){selectWindow("SelectedZstack"); run("Select None");	run("Duplicate...", "title=[SelectedZstack_3] duplicate slices="+BottomZ_3[i]+"-"+TopZ_3[i]); 	Title=getTitle();		}
					if(ForUnsplit)		   {selectWindow("SelectedZstack"); run("Select None");													Title=getTitle();		}

					selectWindow(Title); run("Select None"); run("View 100%");  setLocation(1,1); run("Set... ", "zoom="+100*RememberZoom); setLocation(0.5*screenWidth-0.5*testWidth , 0.5*screenHeight-0.5*testHeight); 
					ChunkString	="\n now : Chunk #"+s+1; if(ForUnsplit){ChunkString="\n now : for the WHOLE stack ";}
					ChunkStringWait	="Settings for Chunk #"+s+1+" \n \n    "; if(ForUnsplit){ChunkStringWait="Settings for the WHOLE stack \n  \n   ";} selectWindow(WhiteScreen); waitForUser(ChunkStringWait+"     "+ChunkStringWait+"          "+ChunkStringWait+"               "+ChunkStringWait);selectWindow(Title); //bp50
					if(ForUnsplit){			// want dat is logischer
						GammaCorrFill	= GammaCorr_1[i];
						MultiplyFill	= MultiplyBeforeDepthcoding_1[i];
						ExtraSmoothFill = ExtraSmooth_1[i];
					}

					
					while(Loop){
						Continue=1; 
						while(Continue){ 
							Continue=0; 
							TestOrContinue=newArray; TestOrContinue[0]="TEST these settings";TestOrContinue[1]="SAVE these settings and CONTINUE";
								Dialog.create("Set Parameters fo Depthcoding");	
								Dialog.setInsets(0, 0, 0); 	Dialog.addMessage("SPLITTING THE STACK \n \n "+ChunkString+"  "+ChunkString+"    "+ChunkString);
								Dialog.setInsets(15, 0, 0); 	Dialog.addMessage("Position "+i+1+" (of "+PositionNumber.length+")");
								Dialog.setInsets(-3, 0, 0); 	Dialog.addMessage("Which Gamma factor?           (bring low and high intensies together)");
								Dialog.setInsets(-3, 0, 0); 	Dialog.addMessage("Which Multiply factor?            (for depth coded channel)");
								Dialog.setInsets(0, 0, 0); 	Dialog.addMessage("  ");
								
								Dialog.setInsets(10,110, 0); 	Dialog.addMessage("Default denoising : "+OptionsExtraSmoothFill);
								Dialog.setInsets(5, 110, 0);	Dialog.addCheckbox("EXTRA SMOOTH STEP", ExtraSmoothFill);  // we doen niet aan een Fill , gewoon aanvinken als nodig
								
								Dialog.setInsets(2, 0, 2);	Dialog.addNumber("GAMMA Factor", GammaCorrFill, 2, 8, "");     			
								Dialog.setInsets(-29, 310, 0);	Dialog.addCheckbox("fix", FixGammaCorr);
								Rounded=round(20*GammaCorrFill); a=Rounded/20; aString=d2s(a,2);  GammaSteps=newArray(-0.1,-0.05,0,0.05,0.1);ProposeGamma=newArray(GammaSteps.length);for(c=0;c<GammaSteps.length;c++){ProposeGamma[c]=d2s(a+GammaSteps[c],2);}
								Dialog.setInsets(0, 120, 0); 	Dialog.addRadioButtonGroup("", ProposeGamma,1, 5, ProposeGamma[round((GammaSteps.length+1)/2)-1]);		
								Dialog.setInsets(0, 0, 0); 	Dialog.addMessage("  ");

								Dialog.setInsets(2, 0, 2);	Dialog.addNumber("MULTIPLY Factor", MultiplyFill, 2, 8, "");     		
								Dialog.setInsets(-29, 310, 0);	Dialog.addCheckbox("fix", FixMultiply);
								Rounded=round(20*MultiplyFill); b=Rounded/20; bString=d2s(b,2);  MultiplySteps=newArray(-0.15,-0.1,-0.05,0,0.05,0.1,0.15);ProposeMultiply=newArray(MultiplySteps.length);for(c=0;c<MultiplySteps.length;c++){ProposeMultiply[c]=d2s(b+MultiplySteps[c],2);}
								Dialog.setInsets(0, 120, 0); 	Dialog.addRadioButtonGroup("", ProposeMultiply,1, 5, ProposeMultiply[round((MultiplySteps.length+1)/2)-1]);	
								Dialog.setInsets(0, 0, 0); 	Dialog.addMessage("  ");
								
								Dialog.setInsets(20, 90, 0); 	Dialog.addRadioButtonGroup("Show Depth projection with above settings?", TestOrContinue, 2, 1, TestOrContinue[0]);		
								Dialog.setInsets(0, 0, 0); 	Dialog.addMessage("  ");
								
								Dialog.setInsets(-130, 414, 0);	Dialog.addCheckbox("Play (2x)",PlayDepth);					
								Dialog.setInsets(-72, 200, 5);	Dialog.addNumber("", Duration, 1, 4, "sec");					  // bp21
							
							Dialog.show
							
							if(s+1==1 && ForUnsplit==0){ExtraSmooth_1[i]=Dialog.getCheckbox(); 	ExtraSmoothFill = ExtraSmooth_1[i];}
							if(s+1==2 && ForUnsplit==0){ExtraSmooth_2[i]=Dialog.getCheckbox(); 	ExtraSmoothFill = ExtraSmooth_2[i];}
							if(s+1==3 && ForUnsplit==0){ExtraSmooth_3[i]=Dialog.getCheckbox(); 	ExtraSmoothFill = ExtraSmooth_3[i];}
							if(ForUnsplit)		   {ExtraSmooth  [i]=Dialog.getCheckbox(); 	ExtraSmoothFill = ExtraSmooth  [i];}
							
							if(s+1==1 && ForUnsplit==0){GammaCorr_1[i]=Dialog.getNumber(); 			FixGammaCorr=Dialog.getCheckbox(); 	ProposedGamma=Dialog.getRadioButton(); 	  if(ProposedGamma!=aString){ProposedGamma=parseFloat(ProposedGamma);  		GammaCorr_1[i]=ProposedGamma; }				GammaCorrTest = GammaCorr_1[i];			GammaCorrFill = GammaCorrTest;		}
							if(s+1==2 && ForUnsplit==0){GammaCorr_2[i]=Dialog.getNumber(); 			FixGammaCorr=Dialog.getCheckbox(); 	ProposedGamma=Dialog.getRadioButton(); 	  if(ProposedGamma!=aString){ProposedGamma=parseFloat(ProposedGamma);  		GammaCorr_2[i]=ProposedGamma; }				GammaCorrTest = GammaCorr_2[i];			GammaCorrFill = GammaCorrTest;		}
							if(s+1==3 && ForUnsplit==0){GammaCorr_3[i]=Dialog.getNumber(); 			FixGammaCorr=Dialog.getCheckbox(); 	ProposedGamma=Dialog.getRadioButton(); 	  if(ProposedGamma!=aString){ProposedGamma=parseFloat(ProposedGamma);  		GammaCorr_3[i]=ProposedGamma; }				GammaCorrTest = GammaCorr_3[i];			GammaCorrFill = GammaCorrTest;		}
							if(ForUnsplit)		   {GammaCorr[i]  =Dialog.getNumber(); 			FixGammaCorr=Dialog.getCheckbox(); 	ProposedGamma=Dialog.getRadioButton(); 	  if(ProposedGamma!=aString){ProposedGamma=parseFloat(ProposedGamma);  		GammaCorr[i]  =ProposedGamma; }				GammaCorrTest = GammaCorr[i];			GammaCorrFill = GammaCorrTest;		}

							if(s+1==1 && ForUnsplit==0){MultiplyBeforeDepthcoding_1[i]=Dialog.getNumber(); 	FixMultiply=Dialog.getCheckbox(); 	ProposedMultiply=Dialog.getRadioButton(); if(ProposedMultiply!=bString){ProposedMultiply=parseFloat(ProposedMultiply);  MultiplyBeforeDepthcoding_1[i]=ProposedMultiply;}	MultiplyTest  = MultiplyBeforeDepthcoding_1[i];	MultiplyFill = MultiplyTest;		}
							if(s+1==2 && ForUnsplit==0){MultiplyBeforeDepthcoding_2[i]=Dialog.getNumber(); 	FixMultiply=Dialog.getCheckbox(); 	ProposedMultiply=Dialog.getRadioButton(); if(ProposedMultiply!=bString){ProposedMultiply=parseFloat(ProposedMultiply);  MultiplyBeforeDepthcoding_2[i]=ProposedMultiply;}	MultiplyTest  = MultiplyBeforeDepthcoding_2[i];	MultiplyFill = MultiplyTest;		}
							if(s+1==3 && ForUnsplit==0){MultiplyBeforeDepthcoding_3[i]=Dialog.getNumber(); 	FixMultiply=Dialog.getCheckbox(); 	ProposedMultiply=Dialog.getRadioButton(); if(ProposedMultiply!=bString){ProposedMultiply=parseFloat(ProposedMultiply);  MultiplyBeforeDepthcoding_3[i]=ProposedMultiply;}	MultiplyTest  = MultiplyBeforeDepthcoding_3[i];	MultiplyFill = MultiplyTest;		}
							if(ForUnsplit)		   {MultiplyBeforeDepthcoding[i]  =Dialog.getNumber(); 	FixMultiply=Dialog.getCheckbox(); 	ProposedMultiply=Dialog.getRadioButton(); if(ProposedMultiply!=bString){ProposedMultiply=parseFloat(ProposedMultiply);  MultiplyBeforeDepthcoding[i]  =ProposedMultiply;}	MultiplyTest  = MultiplyBeforeDepthcoding[i];	MultiplyFill = MultiplyTest;		}

							Loop=Dialog.getRadioButton();if(Loop== "TEST these settings"){Loop=1;}else{Loop=0;} print("Loop : "+Loop);

							PlayDepth = Dialog.getCheckbox(); 
							Duration  = Dialog.getNumber(); 
	
							 
							if(GammaCorrFill<0.1  ||  GammaCorrFill>1)	{Continue=1;	Temp="Gamma";}
							if(MultiplyFill <0.6  ||  MultiplyFill>4)	{Continue=1;	Temp="MultiplyFactor";}
							if(Continue){print("");waitForUser("The settings for "+Temp+" seem odd; do again "); print("");}

						}  // vd while(Continue)

						
						if(FirstTime==0){ close("Depth"+Title);}
						if(Loop){										
							selectWindow(Title);	run("Select None");
							run("Duplicate...", "title=["+Title+"_temp] duplicate");	selectWindow(Title+"_temp");								getLocationAndSize(xTemp,yTemp,dummy,dummy);if(xTemp<StatusWidth){setLocation(1.5*StatusWidth,yTemp);}	

							removeNoise(Title);  // binnen deze function : Median danwel Smooth-functie afhankelijk van default-instelling
							if(ExtraSmooth[i]){run("Smooth", "stack");}
							run("Gamma...", "value="+GammaCorrTest+" stack"); 
							run("Re-order Hyperstack ...", "channels=[Channels (c)] slices=[Frames (t)] frames=[Slices (z)]");							getLocationAndSize(xTemp,yTemp,dummy,dummy);if(xTemp<StatusWidth){setLocation(1.5*StatusWidth,yTemp);}	
							
							run("Multiply...", "value="+MultiplyTest+" stack");					
							run("Temporal-Color Code", "lut=[Depth Organoid]");
							rename("Depth"+Title);	close(Title+"_temp");

							//bp14
							selectWindow(Title);  		setLocation(1,1); run("View 100%"); getLocationAndSize(dummy, dummy, TempWidth, TempHeight);
							selectWindow("Depth"+Title); 	setLocation(1,1); run("View 100%"); 
							selectWindow("SelectedZstack"); setLocation(1,1); run("View 100%"); 
							while(TempWidth>0.5*screenWidth){selectWindow("SelectedZstack"); run("Out [-]"); selectWindow("Depth"+Title); run("Out [-]"); selectWindow(Title); run("Out [-]"); getLocationAndSize(dummy, dummy, TempWidth, TempHeight); SetZoom=getZoom();}
							while(TempWidth<0.5*screenWidth){selectWindow("SelectedZstack"); run("In [+]");  selectWindow("Depth"+Title); run("In [+]") ; selectWindow(Title); run("In [+]") ; getLocationAndSize(dummy, dummy, TempWidth, TempHeight); SetZoom=getZoom();}
							selectWindow(Title);  		setLocation(0.5*screenWidth-0.5*TempWidth , 0.5*screenHeight-0.5*TempHeight); 
							selectWindow("Depth"+Title);  	setLocation(0.5*screenWidth-0.5*TempWidth , 0.5*screenHeight-0.5*TempHeight); 
							selectWindow("SelectedZstack"); setLocation(0.5*screenWidth-0.5*TempWidth , 0.5*screenHeight-0.5*TempHeight); 
							selectWindow(WhiteScreen);  
							//  play movie twice
							if(PlayDepth){							
								FrameRate = 2*NumberOfTPTempStacks/(Duration);	// in fps 	// so, plays it twice
								wait(80); selectWindow("Depth"+Title); wait(80); setSlice(1); run("Animation Options...", "speed="+FrameRate); doCommand("Start Animation [\\]");	wait(Duration*1000); 	run("Stop Animation"); setSlice(1);
							}							

							waitForUser("Check out the depthcoding! \n \n      "+s+1+" (of "+nTimesTest+")");
							FirstTime=0;
						}  // vd if(Loop)
					
					if(Loop==0){close(Title); }	// when user clicked "CONTINUE"
					
					} // vd while(Loop)
					} // vd for(s=0;s<(nTimesTest);s++){
					if(isOpen("SelectedZstack")){close("SelectedZstack");}
					
			}	// vd if(SplitZ[i]>0)  //  

			

			////////////////////////////////   ALTERNATIVE SETTINGS-LOOP	end
			////////////////////////////////   ALTERNATIVE SETTINGS-LOOP	end
			////////////////////////////////   ALTERNATIVE SETTINGS-LOOP	end


				}	// vd if(SetMultiplyBeforeDepthcoding
			}		// vd if(Use DepthCoding
			else{close(Title);}
			if(isOpen(WhiteScreen)){close(WhiteScreen);}
		}}  	// vd for(i=StartFromi;i<PositionNumber.length
	}		// vd if(DeleteZStacks					
	
											//Zslice selection !!!!!!!!!!!! DeleteZslices!!!!!!!!!!!!!!


print("ExtraSmoothooth");  	Array.print(ExtraSmooth);
print("ExtraSmooth_1");  	Array.print(ExtraSmooth_1);
print("ExtraSmooth_2");  	Array.print(ExtraSmooth_2);
print("ExtraSmooth_3");  	Array.print(ExtraSmooth_3);  
										


//NORMAL, SAVE SETTINGS 3	
	SetSettings();
	newImage("Settings", "16-bit white", 10, 10, 1); 	//Move this to the end of B&C selection when ready?!
		list = List.getList();setMetadata("info", list);
		saveAs("Tiff", TempDisk+":\\ANALYSIS DUMP\\"+Q+"Exp"+WhereToSaveSettings+"\\Settings\\Settings_Exp"+WhereToSaveSettings+".tif"); 
		saveAs("Tiff", TempDisk+":\\ANALYSIS DUMP\\Settings\\Settings_Previous_Exp.tif"); 	
		close();

	newImage("Progress", "16-bit white", 800, 300, 1); 																		if(PrintLikeCrazy){getDateAndTime(NAV, NAV, NAV, NAV, plcH, plcM, plcS, plcMS); print(plcH+"hr "+plcM+"min "+plcS+"sec "+plcMS+"msec COMBINE THE CHANNELS AND TRANS/DEPTHCODING 34");}
		setColor("black");
		setFont("SansSerif", 25, "bold antialiased");
		getDateAndTime(year, month, dayOfWeek, dayOfMonth, hour, minute, second, msec);		//Gets time 
		month=month+1;										//for some reason my computer saw august as 7 !?!
		if(hour<10)hour="0"+hour;if(minute<10)minute="0"+minute;if(second<10)second="0"+second;	//Adds a 0 if the number is below 10 (esthetics...)
		drawString("Finished making settins of Exp"+WhereToSaveSettings, 10, 40);
		if(CheckPositionName)drawString("Name: No position was processed yet", 10, 80);
		drawString("Time of day: "+hour+":"+minute+","+second+"s  "+dayOfMonth+"/"+month+"/"+year, 10, 120);
		List.set("Progress",i);
		list = List.getList();setMetadata("info", list);
		saveAs("Tiff", TempDisk+":\\ANALYSIS DUMP\\"+Q+"Exp"+WhereToSaveSettings+"\\Settings\\Progress.tif"); close();


if(isOpen(NameTifFluo)){	close(NameTifFluo);}
if(isOpen(NameTifTransm)){	close(NameTifTransm);}

if(QueueMultiple){
	QueueString = "QueueMultiple_"+QueueMultiple+" ; nQueuedExp_"+nQueuedExp; File.saveString(QueueString, TempDisk+":\\ANALYSIS DUMP\\Queue-info.txt");
	if(isOpen("Results")) 	{selectWindow("Results"); 	run("Close");}
	if(isOpen("B&C")) 	{selectWindow("B&C"); 		run("Close");}
	exit("OK, those were the settings for Exp#"+nQueuedExp+" in the Queue   \n \n Add more experiments to the queue ??   --> Run again  ");		
}

if(QueueMultiple==0 && AlreadyShown==0){waitForUser(" OK, those were the settings \n \n now PROCESS !! \n  now PROCESS !! \n   now PROCESS !! \n    now PROCESS !! \n     now PROCESS !! \n      now PROCESS !! \n       now PROCESS !! \n        now PROCESS !! ");}	//bp30


}			// <<<<<<<<<<<<<<<<<<<<<<<<<<<<<<<<<<<<<<<<<<< RESTART END >>>>>>>>>>>>>>>>>>>>>>>>>>>>>>>>>>>>>>>>>>>>>>>>>>>>>>>>
PrintSettings();

							//  RESTART ??  -->  possibility to change settings
							if(Restart && CheckSettings){
								Dialog.create("Settings");
									Dialog.addString("Date experiment:", Date );
									Dialog.addString("Name Experiment:", NameExperiment,30);				//Dialog.setInsets(top, left, bottom)  		
									if(Interval == round(Interval)) {DecimalPlaces = 0 ;} else {DecimalPlaces = 1 ;}	// + figure out, whether to use decimals or not. only when interval had a decimal other than 0
									Dialog.setInsets(10,0,3); Dialog.addNumber("Time Interval", Interval, DecimalPlaces, 5, "min");
										i=0;
										Shift=(parseFloat(PositionChannelAmount[i])-1)*22+22;				//Assumes that the positions have the same amount as the first channel
										Dialog.setInsets(22, 0, 5) 
										Dialog.addMessage("UseChannel  Channel  ChannelName     ChannelColour"); 
										for(j= 0; j<PositionChannelAmount[i]; j++){
											if(TransmittedChannelNumber[i]==j){
												Dialog.addMessage("This Channel ("+ChannelNumber[j]+") is the Transmitted! No settings Required!");
											}else{
												Dialog.setInsets(-5, 60,-22) 
												Dialog.addCheckbox(" ", UseChannel[j]) 
												Dialog.setInsets(-20, 100,-40.5); 
												Dialog.addChoice(ChannelNumber[j], ChannelColourOriginal, ChannelColour[j]);
												Dialog.setInsets(-20, 120,0) 
												Dialog.addString(" ", ChannelName[j],10);  
											}
									  	}
									Dialog.addMessage(" ") ;
									Dialog.setInsets(0, 40, -10) ;Dialog.addRadioButtonGroup("If <=2 Channels: Add depthcoding?", newArray("With", "Without"), 1, 2, UseDepthcoding);
									Dialog.addMessage(" ") ;
									Dialog.setInsets(0, 40,0) ;	Dialog.addCheckbox("RedDeadDye", RedDeadDye);
									if(CheckPositionName && UMC){
										Dialog.setInsets(5,40,0); Dialog.addCheckbox("Add Position Name to Filename?", AddPositionName);}
							Dialog.show();
															// !!!!!!!!!!!!!!! =========== Here We open a window to define all settings  ===============!!!!!!!!!!!!!
								NumberOfChannelsToBeProcessed=0;
								   							// !!!!!!!!!!!!!!! =========== Here We retreive all the chosen settings  ===============!!!!!!!!!!!!!
								Date = Dialog.getString(); 				print("Date experiment: "+ Date); 
								NameExperiment = Dialog.getString();			print("Name Experiment: "+ NameExperiment);
								Interval = Dialog.getNumber();				print("Time Interval: "+ Interval+" min") ;
								i=0;
								for(j=0;j<PositionChannelAmount[i];j++){
									if(TransmittedChannelNumber[i]==j){NumberOfChannelsToBeProcessed=NumberOfChannelsToBeProcessed+1;
									}else{
										UseChannel[j]=Dialog.getCheckbox();							
										if(UseChannel[j]){ChannelColour[j]=Dialog.getChoice(); NumberOfChannelsToBeProcessed=NumberOfChannelsToBeProcessed+1;
										}else{ChannelColour[j]="None";}								
										ChannelName[j]=Dialog.getString();			
									}
								}
								UseDepthcoding 		= Dialog.getRadioButton;		
								RedDeadDye 		= Dialog.getCheckbox();	
								if(CheckPositionName && UMC){AddPositionName = Dialog.getCheckbox();}else{AddPositionName=1;}
									
									if(QueueMultiple){nQueuedExp = nQueuedExp+1;}
									if(RedDeadDye)NumberOfChannelsToBeProcessed=NumberOfChannelsToBeProcessed-1;
									print("NumberOfChannelsToBeProcessed: "+NumberOfChannelsToBeProcessed);
									if(NumberOfChannelsToBeProcessed>2){UseDepthcoding= "Without";}
									if(UseDepthcoding=="Without" && NumberOfChannelsToBeProcessed<3){waitForUser("UseDepthcoding is now 'WITHOUT'. \n \n you really want that ?? ");}
							////////////////////////////////////////////////////////
							/////////    EXTENDED SETTINGS  ////////////////////////
							////////////////////////////////////////////////////////
								Dialog.create("Extended settings");		Shift=130;
									  Dialog.setInsets(10,Shift,0) ;	Dialog.addCheckbox("Window to pause macro", WindowForPause);
									  Dialog.addNumber("Pause window - duration", TimeForPause, 0 , 6, "msec");  
									  Dialog.addNumber("Pause window - every", PauseInterval, 0 , 6, "frames");  			  
									  Dialog.addNumber("Collect Garbage - every", GarbageInterval, 0 , 6, "frames");  			  
		  							  Dialog.setInsets(15,0,3) ;	
									  Dialog.addNumber("Fraction For Font Size (1/x) : ", FractionForText, 0 , 3, "");  
									  
									  Dialog.setInsets(15, Shift,0) ;  Dialog.addCheckbox("Add Channel Name?",ColourName);
									  Dialog.setInsets(5, Shift,0) ;  Dialog.addCheckbox("Add Time Stamp?",AddTime);
									  
									  Dialog.addChoice("Colour Timestamp:", newArray("White", "Black", "Red", "Green", "Blue", "Cyan", "Magenta", "Yellow"), ColorTime);	
									  Dialog.setInsets(5, Shift,0);  Dialog.addCheckbox("Add Scale Bar?",AddScaleBar);
									  Dialog.setInsets(-3, 214,0);  Dialog.addCheckbox("write scale above bar", WriteBarDimensions);
									  Dialog.addNumber("width", FractionForBar, 2 , 6, "(% of image)");	
									  	
									  Dialog.setInsets(5, Shift,-12);  Dialog.addCheckbox("Add Reference Depthcoding?",AddScaleBarZ);
									  Dialog.setInsets(-10, 190,0);	Dialog.addRadioButtonGroup("Left or above ?", newArray("Left","Top"), 1, 2, PlaceScaleBarZ) ;	
									  		  
									  Dialog.setInsets(0, Shift,0); Dialog.addCheckbox("Save Progress to Network?", SaveProgressToNetwork);
									  Dialog.setInsets(15, Shift,0); Dialog.addCheckbox("Use orignal colour instead of Glow?", SkipGlow);
									  Dialog.setInsets(0, Shift,0); Dialog.addCheckbox("Print text in GlowWindow as White?", TextInGlowIsWhite);
									  Dialog.setInsets(0, Shift,0); Dialog.addCheckbox("Processing in Upper Left", UpperLeft);
									  Dialog.setInsets(0, Shift,0); Dialog.addCheckbox("Hide Windows", Hidewindows);
								Dialog.show();					// !!!!!!!!!!!!!!! =========== Here We open a window to define all extended settings  ===============!!!!!!!!!!!!!
								
														// !!!!!!!!!!!!!!! =========== Here We retreive all the chosen extended settings  ===============!!!!!!!!!!!!!
									  	WindowForPause=Dialog.getCheckbox();	
									  	TimeForPause = Dialog.getNumber();					
									  	PauseInterval = Dialog.getNumber();														  	
									  	GarbageInterval = Dialog.getNumber();
										FractionForText = Dialog.getNumber();	
										
										ColourName =Dialog.getCheckbox();	
										AddTime = Dialog.getCheckbox();		
										
										ColorTime = Dialog.getChoice();		
										AddScaleBar = Dialog.getCheckbox();	
										WriteBarDimensions=Dialog.getCheckbox();
										FractionForBar=Dialog.getNumber();	
										
										AddScaleBarZ = Dialog.getCheckbox();	
										PlaceScaleBarZ=Dialog.getRadioButton() ;
											
										SaveProgressToNetwork=Dialog.getCheckbox();
										SkipGlow = Dialog.getCheckbox();	
										TextInGlowIsWhite=Dialog.getCheckbox();
										UpperLeft = Dialog.getCheckbox();	
										Hidewindows = Dialog.getCheckbox();	
														// !!!!!!!!!!!!!!! =========== Here We retreive all the chosen extended settings  ===============!!!!!!!!!!!!!
							AddScaleBarZLeft=0;	if(AddScaleBarZ && PlaceScaleBarZ=="Left"){AddScaleBarZLeft=1;}
							AddScaleBarZTop=0;	if(AddScaleBarZ && PlaceScaleBarZ=="Top"){AddScaleBarZTop=1;}
										
							
							MultiplyBeforeDepthcoding=newArray(AmountOfPositions);	Array.fill(MultiplyBeforeDepthcoding,DefaultMultiply);	//bpm blokkie
							GammaCorr=newArray(AmountOfPositions);			Array.fill(GammaCorr,DefaultGamma);
							ExtraSmooth=newArray(AmountOfPositions);			//  just set at zero
						}// vd if(Restart && CheckSettings)
							


if(WindowForPause){	newImage("Pause", "RGB black", 0.2*screenWidth, 0.1*screenHeight, 1); HeightTemp=getHeight();
			getLocationAndSize(dummy, dummy, PauseWidth, PauseHeight); VisibleX = screenWidth-PauseWidth-10; VisibleY = screenHeight-PauseHeight-30;	setLocation(screenWidth, VisibleY);	
			setFont("SansSerif", 0.015*screenWidth , " antialiased");	run("Colors...", "foreground=yellow");	drawString("Select window to pause", 15, HeightTemp-15);				
}

//========================================================That was the last of the settings set and saved, now we process the files!=============================
//========================================================That was the last of the settings set and saved, now we process the files!=============================
//========================================================That was the last of the settings set and saved, now we process the files!=============================
//========================================================That was the last of the settings set and saved, now we process the files!=============================
//========================================================That was the last of the settings set and saved, now we process the files!=============================
//========================================================That was the last of the settings set and saved, now we process the files!=============================
//========================================================That was the last of the settings set and saved, now we process the files!=============================


												if(Hidewindows){Hidewindows=true;}					// Seems odd but list.get retreives a value not recognised as true (sees 1 as text, not as number)


//ALL, START OF ACTUAL PROCESSING OPEN POSITION
for(z=StartFromi;z<PositionNumber.length;z++){
	print("i=z: "+z);
	ArraySkipPositions[z]=List.get("ArraySkipPositions_"+z); 
	if(ArraySkipPositions[z]){waitForUser("ArraySkipPositions mistake");}
	if(ArraySkipPositions[z]==0){ 				

	i=z;

	if(RunAllQueued){run("Collect Garbage"); wait(2000);}
	
	
	if(SplitZ[i]==0){nChunks=1;}
	if(SplitZ[i]==2){nChunks=2;}
	if(SplitZ[i]==3){nChunks=3;}						

	
for(Chunk=1;Chunk<nChunks+1;Chunk++){
																											
	if(TransmittedChannelPresent){	
		c=TransmittedChannelNumber[i];
		ChannelName[c]="Transmitted";
		ChannelColour[c]="White";	
	}
	selectWindow("Log"); setLocation(1,1); print("net voor de Bio-Formats");
																							

		if(tifFile){			print(""); print("___file__"+file);print("");				run("TIFF Virtual Stack...", "open=["+file+"]");
						NameTifFluo=getTitle();		if(endsWith(NameTifFluo,".tif")){Temp=substring(NameTifFluo,0,lengthOf(NameTifFluo)-4);  	rename(Temp); NameTifFluo=Temp;		TifName=Temp;}	
						selectWindow(NameTifFluo); run("The Real Glow");
		}
		if(tifFile && TifTransm){	print(""); print("___fileTifTransm__"+fileTifTransm);print("");		run("TIFF Virtual Stack...", "open=["+fileTifTransm+"]");
						NameTifTransm=getTitle();   if(endsWith(NameTifTransm,".tif")){Temp=substring(NameTifTransm,0,lengthOf(NameTifTransm)-4);  	rename(Temp); NameTifTransm=Temp;}
						selectWindow(NameTifFluo); run("The Real Glow");
		}
		
		if(lifFile || nd2File){
			run("Bio-Formats", "open=["+file+"] color_mode=Default split_channels view=Hyperstack stack_order=XYCZT use_virtual_stack series_"+(PositionNumber[i]));
		}
		
		print("net na de Bio-Formats");
	if(UpperLeft){setLocation(1,1);}
	getDimensions(width, height, channels, slices, frames);	
	LastTimepointTemp=parseFloat(NumberOfTimepoints[i]);	

	
	
	// This is temporary to make the macro run through faster (for debugging)// This is temporary to make the macro run through faster (for debugging)
	// This is temporary to make the macro run through faster (for debugging)// This is temporary to make the macro run through faster (for debugging)
	// This is temporary to make the macro run through faster (for debugging)// This is temporary to make the macro run through faster (for debugging)
	if(LimitTimepointForDebugging>=1)LastTimepointTemp=LimitTimepointForDebugging;	
	// This is temporary to make the macro run through faster (for debugging)// This is temporary to make the macro run through faster (for debugging)
	// This is temporary to make the macro run through faster (for debugging)// This is temporary to make the macro run through faster (for debugging)								
	// This is temporary to make the macro run through faster (for debugging)// This is temporary to make the macro run through faster (for debugging)
	if(Singletimepoint[i]==1){LastTimepointTemp=2;} 	//ro							

																												// print("");waitForUser("list.get --5--");print("");
	TransmittedZslice[i]=List.get("TransmittedZslice"+i);
	SelectionX1[i]=List.get("SelectionX1_"+i);		
	SelectionX2[i]=List.get("SelectionX2_"+i);
	SelectionY1[i]=List.get("SelectionY1_"+i);
	SelectionY2[i]=List.get("SelectionY2_"+i);
									//For calculations we need to use actual numbers, parseFloat converts the string to a number
	ROIx1=SelectionX1[i];	ROIx2=SelectionX2[i];	ROIy1=SelectionY1[i];	ROIy2=SelectionY2[i];
	Smallest=minOf(ROIx2, ROIy2);
	TextSize = floor(Smallest / FractionForText);
		if(TextSize<MinimalTextSize){TextSize=MinimalTextSize;} 
	ScaleBarLineWidth=2;
		if(TextSize<20){ScaleBarLineWidth=1;}			
		if(TextSize>20){ScaleBarLineWidth=2;}
		if(TextSize>30){ScaleBarLineWidth=3;}
		if(TextSize>40){ScaleBarLineWidth=4;}
	
	for(l=0;l<maxNumberOfChannels;l++){
		UseChannel[l]=List.get("UseChannel"+l);	}	// Reset these to default as we change it in case of the use of RedDeadDye (line 602)
								// Need these variables for the CropToROI
								// Now rename the virtualstacks
		
		TempTitle=getTitle();
		if(tifFile==0){ TempTitle=substring(TempTitle,0,lengthOf(TempTitle)-1);}
		
		for(j=0;j<PositionChannelAmount[i];j++){ 			
			if(tifFile==0){selectWindow(TempTitle+j);	}																	
			if(tifFile==1){selectWindow(TempTitle);		}
			rename("Temp_"+ChannelName[j]);		if(UpperLeft){setLocation(1,1); }  
			setBatchMode(false);												
			run("Put Behind [tab]");			
			if(tifFile==1){j=101;}
			}														 
	if(RedDeadDye){
		UseChannel[DeadChannel]=0;				// No list.Set as I don't want to save this! It would mean having to select the channel each time again you run the macro again
		ChannelColour[DeadChannel]="None";
	}								// It could also confuse the user. It does however need to be set to prevent making projections of the dead stuff	
//ALL, PROCESS TRANSMITTED	
	
	// ===========================================================First do Trans====================================
	if(TransmittedChannelPresent){					
		c=TransmittedChannelNumber[i];																			if(PrintLikeCrazy){getDateAndTime(NAV, NAV, NAV, NAV, plcH, plcM, plcS, plcMS); print(plcH+"hr "+plcM+"min "+plcS+"sec "+plcMS+"msec First do Trans 2");}
		if(lifFile){	selectWindow("Temp_"+ChannelName[c]);	}
		if(tifFile){	selectWindow(NameTifTransm);		}
		Transmitted=getTitle();																	
			
		if(UpperLeft){setLocation(1,1);}																		if(PrintLikeCrazy){getDateAndTime(NAV, NAV, NAV, NAV, plcH, plcM, plcS, plcMS); print(plcH+"hr "+plcM+"min "+plcS+"sec "+plcMS+"msec First do Trans 3");}
		if(Singletimepoint[i]==1)	{if(SingleTPtoZstack==1){ReOrder=1;LastTimepointTemp=slices;}else{ReOrder=0;}
						DuplicateSingleTimepoint(Transmitted,"Grays");selectWindow(Transmitted);}									if(PrintLikeCrazy){getDateAndTime(NAV, NAV, NAV, NAV, plcH, plcM, plcS, plcMS); print(plcH+"hr "+plcM+"min "+plcS+"sec "+plcMS+"msec First do Trans 4");}
		if(Singletimepoint[i]==1) 	{run("Collect Garbage");selectWindow(Transmitted);}		//RO 0204 got error when images were too big (tilescans), canged somting in splitZslice instead	
		
		splitZslice(Transmitted, TransmittedZslice[i]); 		//This will extract 1 Zslice of all timepoints of (second variable given to function determines which Zslice)	
		
		
		selectWindow(Transmitted);
		getDimensions (x,y,channelTemp,sliceTemp,frameTemp);																
		// Dimension="frames"; if(sliceTemp>frameTemp){Dimension="slices";}

			// !!!!!!!!!!!!!!!!!!!!!!!!!!!!!!!!!!!!																	
			// !!!!!!!!!!!!!!!!!!!!!!!!!!!!!!!!!!!!																
			// !!!!!!!!!!!!!!!!!!!!!!!!!!!!!!!!!!!!																
			// hier stond ooit frames=etcetera en deed het toen maanden lang goed !!!!											
			// vanaf mei 2015  moet er slices staan...
			// gevolg van nieuwe acq software? of nieuwe Fiji?
			print("if macro crashes here, without printing HELLO!, then there's a problem again with \n run('Make Substack...   slices=  \n versus run('Make Substack...frames= ");
		run("Make Substack...", "slices=1-"+LastTimepointTemp);	
			print("HELLO !!");																		
		
		close(Transmitted);																				if(PrintLikeCrazy){getDateAndTime(NAV, NAV, NAV, NAV, plcH, plcM, plcS, plcMS); print(plcH+"hr "+plcM+"min "+plcS+"sec "+plcMS+"msec First do Trans 5");}
		rename(Transmitted);																		
		
		// Remove last timepoint 											
		if(PauseAfterSettings) {wait(500 + RunAllQueued*200);}
		
		cropToROI(Transmitted);																				if(PrintLikeCrazy){getDateAndTime(NAV, NAV, NAV, NAV, plcH, plcM, plcS, plcMS); print(plcH+"hr "+plcM+"min "+plcS+"sec "+plcMS+"msec First do Trans 7");}
		removeNoise(Transmitted); 																			if(PrintLikeCrazy){getDateAndTime(NAV, NAV, NAV, NAV, plcH, plcM, plcS, plcMS); print(plcH+"hr "+plcM+"min "+plcS+"sec "+plcMS+"msec First do Trans 8");}
		min=List.get("LUT_Min_"+i+"_"+c);																		if(PrintLikeCrazy){getDateAndTime(NAV, NAV, NAV, NAV, plcH, plcM, plcS, plcMS); print(plcH+"hr "+plcM+"min "+plcS+"sec "+plcMS+"msec First do Trans 9");}
		max=List.get("LUT_Max_"+i+"_"+c);	print(min+"   "+max);															if(PrintLikeCrazy){getDateAndTime(NAV, NAV, NAV, NAV, plcH, plcM, plcS, plcMS); print(plcH+"hr "+plcM+"min "+plcS+"sec "+plcMS+"msec First do Trans 10");}
		selectWindow(Transmitted);																																			if(PrintLikeCrazy){getDateAndTime(NAV, NAV, NAV, NAV, plcH, plcM, plcS, plcMS); print(plcH+"hr "+plcM+"min "+plcS+"sec "+plcMS+"msec First do Trans 11");}
		run("Select None");																				if(PrintLikeCrazy){getDateAndTime(NAV, NAV, NAV, NAV, plcH, plcM, plcS, plcMS); print(plcH+"hr "+plcM+"min "+plcS+"sec "+plcMS+"msec First do Trans 12");}
		run("Brightness/Contrast...");																			if(PrintLikeCrazy){getDateAndTime(NAV, NAV, NAV, NAV, plcH, plcM, plcS, plcMS); print(plcH+"hr "+plcM+"min "+plcS+"sec "+plcMS+"msec First do Trans 13");}
		if(max!=255 || min!=0){
			setMinAndMax(min, max);					if(bitDepth()==8){ run("Apply LUT", "stack");}else{run("8-bit");}						if(PrintLikeCrazy){getDateAndTime(NAV, NAV, NAV, NAV, plcH, plcM, plcS, plcMS); print(plcH+"hr "+plcM+"min "+plcS+"sec "+plcMS+"msec First do Trans 14");}
		}else{
			DoSetZ=1;  SetTransmittedBrightness(Transmitted);  	if(bitDepth()==8){ run("Apply LUT", "stack");}else{run("8-bit");}						if(PrintLikeCrazy){getDateAndTime(NAV, NAV, NAV, NAV, plcH, plcM, plcS, plcMS); print(plcH+"hr "+plcM+"min "+plcS+"sec "+plcMS+"msec First do Trans 15");}
		}																						// waitForUser("C komt i hier ?");print("");																			if(PrintLikeCrazy){getDateAndTime(NAV, NAV, NAV, NAV, plcH, plcM, plcS, plcMS); print(plcH+"hr "+plcM+"min "+plcS+"sec "+plcMS+"msec First do Trans 16");}
										// if you don't adjust the B&C in the trans you get an error when applying LUT	
		selectWindow(Transmitted);																			if(PrintLikeCrazy){getDateAndTime(NAV, NAV, NAV, NAV, plcH, plcM, plcS, plcMS); print(plcH+"hr "+plcM+"min "+plcS+"sec "+plcMS+"msec First do Trans 17");}
		saveAs(TempDisk+":\\ANALYSIS DUMP\\TEMP DUMP\\Temp_Trans.tif"); 	close();												if(PrintLikeCrazy){getDateAndTime(NAV, NAV, NAV, NAV, plcH, plcM, plcS, plcMS); print(plcH+"hr "+plcM+"min "+plcS+"sec "+plcMS+"msec First do Trans 18");}
		if(RunAllQueued){run("Collect Garbage");}
	}
																								if(PrintLikeCrazy){getDateAndTime(NAV, NAV, NAV, NAV, plcH, plcM, plcS, plcMS); print(plcH+"hr "+plcM+"min "+plcS+"sec "+plcMS+"msec First do Trans 19");}
									// Do we save or do we keep it open? (Memory management issues versus speed...)
	run("Collect Garbage");																					if(PrintLikeCrazy){getDateAndTime(NAV, NAV, NAV, NAV, plcH, plcM, plcS, plcMS); print(plcH+"hr "+plcM+"min "+plcS+"sec "+plcMS+"msec First do Trans 21");}
	selectWindow("Log"); setLocation(1,1);
	
	// ===========================================================That was the Transmitted ====================================
//ALL, PROCESS CHANNELS
	// ===========================================================Now we do each channel=============================
if(Singletimepoint[i]!=1){setBatchMode(Hidewindows);SingleTPtoZstack=0;}															if(PrintLikeCrazy){getDateAndTime(NAV, NAV, NAV, NAV, plcH, plcM, plcS, plcMS); print(plcH+"hr "+plcM+"min "+plcS+"sec "+plcMS+"msec Now we do each channel 1");}
FirstTimeOnly=0;																						if(PrintLikeCrazy){getDateAndTime(NAV, NAV, NAV, NAV, plcH, plcM, plcS, plcMS); print(plcH+"hr "+plcM+"min "+plcS+"sec "+plcMS+"msec Now we do each channel 2");}
	if(SingleTPtoZstack==1){print("ChannelName: ");Array.print(ChannelName);														waitForUser("4 komt i hier ?");print("");
	TransmittedChannel=TransmittedChannelNumber[i];	
		for(j=0;j<PositionChannelAmount[i];j++){c=j;												print("a");
			if(TransmittedChannel==c){UseChannel[c]=0;print("TransmittedChannel"+c);}
			if(UseChannel[c]){
			Zstack=nSlices();														print("b");
			selectWindow("Temp_"+ChannelName[c]);												print("c");
			run("Duplicate...", "title=[Temp_"+c+"_1] duplicate range=1-"+Zstack);								print("d");
			min=List.get("LUT_Min_"+i+"_"+c);																	if(PrintLikeCrazy){getDateAndTime(NAV, NAV, NAV, NAV, plcH, plcM, plcS, plcMS); print(plcH+"hr "+plcM+"min "+plcS+"sec "+plcMS+"msec Now we do each channel 7a");}
			max=List.get("LUT_Max_"+i+"_"+c);
			setMinAndMax(min, max);							
		    	if(bitDepth()==8){ run("Apply LUT", "stack");}else{run("8-bit");}													
			MakeTilesSingleTimepoint("Temp_"+c+"_1"); 
			selectWindow("Temp_"+ChannelName[c]);
			}
		}
	}else{
	
	for(frame = 1; frame <= LastTimepointTemp; frame++){																	if(PrintLikeCrazy){getDateAndTime(NAV, NAV, NAV, NAV, plcH, plcM, plcS, plcMS); print(plcH+"hr "+plcM+"min "+plcS+"sec "+plcMS+"msec Now we do each channel 4");}
		if(Singletimepoint[i]==1){FirstTimeOnly=FirstTimeOnly+1;setBatchMode(false);}     		
		for(j=0;j<PositionChannelAmount[i];j++){c=j;																	if(PrintLikeCrazy){getDateAndTime(NAV, NAV, NAV, NAV, plcH, plcM, plcS, plcMS); print(plcH+"hr "+plcM+"min "+plcS+"sec "+plcMS+"msec Now we do each channel 5");}
		if(PauseAfterSettings) {wait(100 + RunAllQueued*50);}	
		if(TransmittedChannelNumber[i]==c){UseChannel[c]=0;}																if(PrintLikeCrazy){getDateAndTime(NAV, NAV, NAV, NAV, plcH, plcM, plcS, plcMS); print(plcH+"hr "+plcM+"min "+plcS+"sec "+plcMS+"msec Now we do each channel 6");}
			if(UseChannel[c]){								
				
				min=List.get("LUT_Min_"+i+"_"+c);																if(PrintLikeCrazy){getDateAndTime(NAV, NAV, NAV, NAV, plcH, plcM, plcS, plcMS); print(plcH+"hr "+plcM+"min "+plcS+"sec "+plcMS+"msec Now we do each channel 7");}
				max=List.get("LUT_Max_"+i+"_"+c);																if(PrintLikeCrazy){getDateAndTime(NAV, NAV, NAV, NAV, plcH, plcM, plcS, plcMS); print(plcH+"hr "+plcM+"min "+plcS+"sec "+plcMS+"msec Now we do each channel 8");}
				selectWindow("Temp_"+ChannelName[c]);																// If possible remove channelname from tempfile to save diskspace (each channel will overwrite previous channel instead of creating a separeate set of images)
				
				id = getTitle;																			if(PrintLikeCrazy){getDateAndTime(NAV, NAV, NAV, NAV, plcH, plcM, plcS, plcMS); print(plcH+"hr "+plcM+"min "+plcS+"sec "+plcMS+"msec Now we do each channel 9");}
				// remember the original hyperstack, this is a unique ID so independent of renaming
				
				if(Singletimepoint[i]==1 && FirstTimeOnly==1){ReOrder=0;DuplicateSingleTimepoint(id,ChannelColour[c]);selectWindow(id);}     		
		    		selectImage(id);	if(UpperLeft){setLocation(1,1);}				// select the frame
		    		Stack.setPosition(1, 1, frame);																	if(PrintLikeCrazy){getDateAndTime(NAV, NAV, NAV, NAV, plcH, plcM, plcS, plcMS); print(plcH+"hr "+plcM+"min "+plcS+"sec "+plcMS+"msec Now we do each channel 10");}

		    		if(DeleteZStacks){
					if(SplitZ[i]==0) 		 {BottomZApply=BottomZ[i];	TopZApply=TopZ[i];	}
					if(SplitZ[i]>0 && Chunk==1)	 {BottomZApply=BottomZ_1[i];	TopZApply=TopZ_1[i];	}
					if(SplitZ[i]>0 && Chunk==2)	 {BottomZApply=BottomZ_2[i];	TopZApply=TopZ_2[i];	}
					if(SplitZ[i]>0 && Chunk==3)	 {BottomZApply=BottomZ_3[i];	TopZApply=TopZ_3[i];	}
		    		}else{getDimensions (x,y,ch,nZplanes,NumberOfFrames);BottomZApply=1;TopZApply=nZplanes;		}  								
		    																						
		    		run("Make Substack...", "slices="+BottomZApply+"-"+TopZApply+" frames="+frame);
		    		rename("TEMP");																			if(PrintLikeCrazy){getDateAndTime(NAV, NAV, NAV, NAV, plcH, plcM, plcS, plcMS); print(plcH+"hr "+plcM+"min "+plcS+"sec "+plcMS+"msec Now we do each channel 11");}
																						    		
		    		
		    		id2 = getTitle;																			if(PrintLikeCrazy){getDateAndTime(NAV, NAV, NAV, NAV, plcH, plcM, plcS, plcMS); print(plcH+"hr "+plcM+"min "+plcS+"sec "+plcMS+"msec Now we do each channel 12");}
		    		rename("Temp_"+c+"_");id = getTitle;	
														
		    		rename(id+frame);	if(UpperLeft){selectWindow(id+frame); setLocation(1,1);}										if(PrintLikeCrazy){getDateAndTime(NAV, NAV, NAV, NAV, plcH, plcM, plcS, plcMS); print(plcH+"hr "+plcM+"min "+plcS+"sec "+plcMS+"msec Now we do each channel 15");}
		    		cropToROI(id+frame);	if(UpperLeft){selectWindow(id+frame); setLocation(1,1);}										if(PrintLikeCrazy){getDateAndTime(NAV, NAV, NAV, NAV, plcH, plcM, plcS, plcMS); print(plcH+"hr "+plcM+"min "+plcS+"sec "+plcMS+"msec Now we do each channel 16");}
		    		removeNoise(id+frame);	if(UpperLeft){selectWindow(id+frame); setLocation(1,1);}										if(PrintLikeCrazy){getDateAndTime(NAV, NAV, NAV, NAV, plcH, plcM, plcS, plcMS); print(plcH+"hr "+plcM+"min "+plcS+"sec "+plcMS+"msec Now we do each channel 17");}
			    	
			    	if(RedDeadDye){																			if(PrintLikeCrazy){getDateAndTime(NAV, NAV, NAV, NAV, plcH, plcM, plcS, plcMS); print(plcH+"hr "+plcM+"min "+plcS+"sec "+plcMS+"msec Now we do each channel 18");}
			    		if(c==NucleiChannel){						//is true if this is the channel which contains the nuclei (to substract the dead channel from)
			    			setBatchMode(Hidewindows);															if(PrintLikeCrazy){getDateAndTime(NAV, NAV, NAV, NAV, plcH, plcM, plcS, plcMS); print(plcH+"hr "+plcM+"min "+plcS+"sec "+plcMS+"msec Now we do each channel 19");}
			    			if(Singletimepoint[i]==1){setBatchMode(false);}     												if(PrintLikeCrazy){getDateAndTime(NAV, NAV, NAV, NAV, plcH, plcM, plcS, plcMS); print(plcH+"hr "+plcM+"min "+plcS+"sec "+plcMS+"msec Now we do each channel 20");}	
			    			selectWindow("Temp_"+ChannelName[DeadChannel]);													if(PrintLikeCrazy){getDateAndTime(NAV, NAV, NAV, NAV, plcH, plcM, plcS, plcMS); print(plcH+"hr "+plcM+"min "+plcS+"sec "+plcMS+"msec Now we do each channel 21");}
			    			Dead=getTitle();																if(PrintLikeCrazy){getDateAndTime(NAV, NAV, NAV, NAV, plcH, plcM, plcS, plcMS); print(plcH+"hr "+plcM+"min "+plcS+"sec "+plcMS+"msec Now we do each channel 22");}
			    			Stack.setPosition(1, 1, frame);															if(PrintLikeCrazy){getDateAndTime(NAV, NAV, NAV, NAV, plcH, plcM, plcS, plcMS); print(plcH+"hr "+plcM+"min "+plcS+"sec "+plcMS+"msec Now we do each channel 23");}
			    			run("Reduce Dimensionality...", "channels slices keep");// extract one frame										
			    			if(DeleteZStacks)run("Make Substack...", "  slices="+BottomZApply+"-"+TopZApply);									if(PrintLikeCrazy){getDateAndTime(NAV, NAV, NAV, NAV, plcH, plcM, plcS, plcMS); print(plcH+"hr "+plcM+"min "+plcS+"sec "+plcMS+"msec Now we do each channel 24");}
			    			rename(Dead+frame);DeadFrame=getTitle();													if(PrintLikeCrazy){getDateAndTime(NAV, NAV, NAV, NAV, plcH, plcM, plcS, plcMS); print(plcH+"hr "+plcM+"min "+plcS+"sec "+plcMS+"msec Now we do each channel 25");}
			    			cropToROI(DeadFrame);																if(PrintLikeCrazy){getDateAndTime(NAV, NAV, NAV, NAV, plcH, plcM, plcS, plcMS); print(plcH+"hr "+plcM+"min "+plcS+"sec "+plcMS+"msec Now we do each channel 26");}
			    			removeNoise(DeadFrame);																if(PrintLikeCrazy){getDateAndTime(NAV, NAV, NAV, NAV, plcH, plcM, plcS, plcMS); print(plcH+"hr "+plcM+"min "+plcS+"sec "+plcMS+"msec Now we do each channel 27");}
			    			cutoff=parseFloat(List.get("Threshold"+i)); 													if(PrintLikeCrazy){getDateAndTime(NAV, NAV, NAV, NAV, plcH, plcM, plcS, plcMS); print(plcH+"hr "+plcM+"min "+plcS+"sec "+plcMS+"msec Now we do each channel 28");}
			    			DeadMask(DeadFrame,cutoff);															if(PrintLikeCrazy){getDateAndTime(NAV, NAV, NAV, NAV, plcH, plcM, plcS, plcMS); print(plcH+"hr "+plcM+"min "+plcS+"sec "+plcMS+"msec Now we do each channel 29");}
			    			substractDeadMask(DeadFrame,id+frame);														if(PrintLikeCrazy){getDateAndTime(NAV, NAV, NAV, NAV, plcH, plcM, plcS, plcMS); print(plcH+"hr "+plcM+"min "+plcS+"sec "+plcMS+"msec Now we do each channel 30");}
			    		}																			if(PrintLikeCrazy){getDateAndTime(NAV, NAV, NAV, NAV, plcH, plcM, plcS, plcMS); print(plcH+"hr "+plcM+"min "+plcS+"sec "+plcMS+"msec Now we do each channel 31");}
			    	}																				if(PrintLikeCrazy){getDateAndTime(NAV, NAV, NAV, NAV, plcH, plcM, plcS, plcMS); print(plcH+"hr "+plcM+"min "+plcS+"sec "+plcMS+"msec Now we do each channel 32");}
		    		selectWindow(id+frame);		if(UpperLeft){selectWindow(id+frame); setLocation(1,1);}									if(PrintLikeCrazy){getDateAndTime(NAV, NAV, NAV, NAV, plcH, plcM, plcS, plcMS); print(plcH+"hr "+plcM+"min "+plcS+"sec "+plcMS+"msec Now we do each channel 33");}
		    		run("Select None");																
		    		setMinAndMax(min, max);																		// run("8-bit") command is used instead of //run("Apply LUT", "stack"); if the image is more than 8 bit... to convert it to 8 bit for further processing
		    		if(bitDepth()==8){ run("Apply LUT", "stack");}else{run("8-bit");}												if(PrintLikeCrazy){getDateAndTime(NAV, NAV, NAV, NAV, plcH, plcM, plcS, plcMS); print(plcH+"hr "+plcM+"min "+plcS+"sec "+plcMS+"msec Now we do each channel 34");}
																					
		    		MakeProjections(id+frame);					//Files are closed and saved!!!!!!!!!
		
		IntervalFilter=0; if(frame/PauseInterval == floor(frame/PauseInterval)){IntervalFilter=1;} 
		Temp=floor(frame/PauseInterval)+1;	FramesUntillPause = Temp*PauseInterval - frame; 

		if(WindowForPause && IntervalFilter){
			TheOtherWindow=getTitle;
			selectWindow("Pause"); 	setLocation(VisibleX, VisibleY); selectWindow(TheOtherWindow); wait(TimeForPause);	
			if(getTitle=="Pause") {waitForUser("You just pressed PAUSE" + "\n" + "\n" + "press OK to continue \n \n \n  ((or drag this window to upper left quadrant if you want to change certain settings                                                                                 ");
				// if user drags the pause window to upper left...
				selectWindow("Pause"); getLocationAndSize(xPauseWindow,yPause,dummy,dummy); 
				if(xPauseWindow<0.3*screenWidth  &&  yPause<0.3*screenHeight){
					OutputArray=newArray; 		OutputArray[0]="save as separate movies"; OutputArray[1]="merge in one movie"; 					
					Dialog.create(" "); Spacing=20;	
					Dialog.setInsets(0, 10, 0); 	Dialog.addCheckbox("Processing Windows in upper left", UpperLeft); 					
					Dialog.setInsets(Spacing,10,0); Dialog.addCheckbox("SaveProgressToNetwork", SaveProgressToNetwork); 					
					Dialog.setInsets(Spacing,10,0); Dialog.addCheckbox("Window For Pause", WindowForPause); 					
					Dialog.setInsets(0, 10, 0); 	Dialog.addNumber("Time For Pause", TimeForPause); 
					Dialog.setInsets(0, 10, 0); 	Dialog.addNumber("Pause Interval", PauseInterval); 					
					Dialog.setInsets(0, 10, 0); 	Dialog.addNumber("Garbage Interval", GarbageInterval); 
					Dialog.setInsets(0,0,0); 	Dialog.addMessage(" "); 					
					Dialog.setInsets(0,10,0); 	Dialog.addString("LUT bar left or top ?", PlaceScaleBarZ); 
					Dialog.setInsets(Spacing,10,0); Dialog.addNumber("Correct the Interval ?", Interval); 
		if(SplitZ[i]>0){	Dialog.setInsets(20,0,0); 	Dialog.addMessage("******************************* "); 
					Dialog.setInsets(Spacing,10,0);	Dialog.addRadioButtonGroup("... and the output of these partial analyses ? ", OutputArray, 2, 1, OutputArray[1]);		
					Dialog.setInsets( 0, 10, 0); 	Dialog.addCheckbox("analyze BOTH split AND unsplit?", SplitAndUnsplitFill); 	}

				Dialog.show;	
					UpperLeft		=Dialog.getCheckbox();
					SaveProgressToNetwork	=Dialog.getCheckbox();
					WindowForPause		=Dialog.getCheckbox();
					TimeForPause		=Dialog.getNumber();
					PauseInterval		=Dialog.getNumber();					
					GarbageInterval		=Dialog.getNumber();
					PlaceScaleBarZ		=Dialog.getString();
					Interval		=Dialog.getNumber();
		if(SplitZ[i]>0){	OutputButton		=Dialog.getRadioButton();							 en hieronder
									if(OutputButton==OutputArray[0]){PileUpChunks[i]=0;}
									if(OutputButton==OutputArray[1]){PileUpChunks[i]=1;}
					SplitAndUnsplitFill	=Dialog.getCheckbox();	}

				}
			}		
			selectWindow("Pause"); 	setLocation(screenWidth , VisibleY);																	
		}
		selectWindow("Log");																											    		
		    		
		    		close(id+frame);


				GarbageFilter=0; if(frame/GarbageInterval == floor(frame/GarbageInterval)){GarbageFilter=1;}
				if(GarbageFilter){run("Collect Garbage");}	
		    																							if(PrintLikeCrazy){getDateAndTime(NAV, NAV, NAV, NAV, plcH, plcM, plcS, plcMS); print(plcH+"hr "+plcM+"min "+plcS+"sec "+plcMS+"msec Now we do each channel 36");}

		    		QueueText=""; if(RunAllQueued){QueueText ="Q : #"+Exp+" of "+nExp+" queued experiments "; }
		    		SplitZPrintText=""; 	if(SplitZ[i]>0){SplitZPrintText="\n        SplitZ : chunk #"+Chunk+" (of "+nChunks+" ) "; }	
		    					if(NowDoTheUnsplit){SplitZPrintText="\n        just done SplitZ : now whole Z-stack";}
		    		PauseText=""; if(WindowForPause){PauseText=" \n \n                           until next pause window : "+FramesUntillPause;}
		    		print(" \n    \n   \n "+QueueText+" \n Position:"+PositionNumber[i] + "                   ( "+ i+1 +" of "+PositionNumber.length+" ) "+SplitZPrintText+" \n             --> frame "+frame + " -van- " + LastTimepointTemp   + "" + PauseText); print("");	print("");	//bp		if(PrintLikeCrazy){getDateAndTime(NAV, NAV, NAV, NAV, plcH, plcM, plcS, plcMS); print(plcH+"hr "+plcM+"min "+plcS+"sec "+plcMS+"msec Now we do each channel 37");}
			}									//End of usechannel
		}										//End of channel loop

	
//ALL, SAVE PROGRESS TO NETWORK
		if(SaveProgressToNetwork){																				if(PrintLikeCrazy){getDateAndTime(NAV, NAV, NAV, NAV, plcH, plcM, plcS, plcMS); print(plcH+"hr "+plcM+"min "+plcS+"sec "+plcMS+"msec SAV PROGRESS TO NETWORK 1");}
			newImage("Progress", "16-bit white", 800, 300, 1); 	
			setColor("black");
			setFont("SansSerif", 25, "bold antialiased");
			getDateAndTime(year, month, dayOfWeek, dayOfMonth, hour, minute, second, msec);		//Gets time 
			month=month+1;										//for some reason my computer saw august as 7 !?!
			if(hour<10)hour="0"+hour;if(minute<10)minute="0"+minute;if(second<10)second="0"+second;	//Adds a 0 if the number is below 10 (esthetics...)
			drawString("That was: Position "+i+" of: "+AmountOfPositions, 10, 40);
			drawString("Position number in LIF file :"+PositionNumber[i]+, 10, 80);
			if(CheckPositionName)drawString("Name: "+PositionName[i], 10, 80);
			drawString("Timepoint: "+frame+" of:"+LastTimepointTemp, 10, 120);
			drawString("Time of day: "+hour+":"+minute+","+second+"s  "+dayOfMonth+"/"+month+"/"+year, 10, 160);
			drawString("Previous Timepoint was at: "+oldhour+":"+oldminute+","+oldsecond+"s  "+olddayOfMonth+"/"+oldmonth+"/"+oldyear, 10, 200);
			saveAs("Tiff", NetworkDirectory+"Progress.tif"); 
			oldhour=hour;	oldminute=minute;	oldsecond=second;	olddayOfMonth=dayOfMonth;	oldmonth=month;	oldyear=year;
			close();																					if(PrintLikeCrazy){getDateAndTime(NAV, NAV, NAV, NAV, plcH, plcM, plcS, plcMS); print(plcH+"hr "+plcM+"min "+plcS+"sec "+plcMS+"msec SAV PROGRESS TO NETWORK 2");}
		}	//End of SaveProgressToNetwork
		//if(RunAllQueued){run("Collect Garbage");}
	
	} // vd for(frame = 1; frame <= LastTimepointTemp; frame++){	

	}  // vd else

	for(j=0;j<PositionChannelAmount[i];j++){
			c=j;
			if(TransmittedChannelNumber[i]==c){UseChannel[c]=1;}
			if(UseChannel[c]){}else{selectWindow("Temp_"+ChannelName[c]);close();														if(PrintLikeCrazy){getDateAndTime(NAV, NAV, NAV, NAV, plcH, plcM, plcS, plcMS); print(plcH+"hr "+plcM+"min "+plcS+"sec "+plcMS+"msec SAV PROGRESS TO NETWORK 3");}
			}
	}
																									//print("10e test");

//ALL, MERGE TIMEPOINTS 	

	for(j=0;j<PositionChannelAmount[i];j++){
	c=j;
	if(TransmittedChannelNumber[i]==c){UseChannel[c]=0;}																		if(PrintLikeCrazy){getDateAndTime(NAV, NAV, NAV, NAV, plcH, plcM, plcS, plcMS); print(plcH+"hr "+plcM+"min "+plcS+"sec "+plcMS+"msec MERGE TIMEPOINTS 1");}
		if(UseChannel[c]){																					if(PrintLikeCrazy){getDateAndTime(NAV, NAV, NAV, NAV, plcH, plcM, plcS, plcMS); print(plcH+"hr "+plcM+"min "+plcS+"sec "+plcMS+"msec MERGE TIMEPOINTS 2");}
			selectWindow("Temp_"+ChannelName[c]);close();				//Close Hyperstack for each channel
			run("Image Sequence...", "open=["+TempDisk+":\\ANALYSIS DUMP\\TEMP DUMP\\MaxProjectTemp_1.tif] number="+LastTimepointTemp+" file=MaxProjectTemp_"+c+" convert_to_rgb sort");	if(PrintLikeCrazy){getDateAndTime(NAV, NAV, NAV, NAV, plcH, plcM, plcS, plcMS); print(plcH+"hr "+plcM+"min "+plcS+"sec "+plcMS+"msec MERGE TIMEPOINTS 3");}
			run("RGB Color");
			rename(ChannelName[c]);		
			run("Image Sequence...", "open=["+TempDisk+":\\ANALYSIS DUMP\\TEMP DUMP\\GlowTemp_1.tif] number="+LastTimepointTemp+" file=GlowTemp_"+c+" convert_to_rgb sort");			if(PrintLikeCrazy){getDateAndTime(NAV, NAV, NAV, NAV, plcH, plcM, plcS, plcMS); print(plcH+"hr "+plcM+"min "+plcS+"sec "+plcMS+"msec MERGE TIMEPOINTS 4");}
			rename(ChannelName[c]+"Glow");	GLOW=getTitle();
			if(ColourName){DrawText(GLOW,ChannelName[c], TextSize, ChannelColour[c]);}									if(PrintLikeCrazy){getDateAndTime(NAV, NAV, NAV, NAV, plcH, plcM, plcS, plcMS); print(plcH+"hr "+plcM+"min "+plcS+"sec "+plcMS+"msec MERGE TIMEPOINTS 5");}
			
			if(UseDepthcoding=="With"){																		if(PrintLikeCrazy){getDateAndTime(NAV, NAV, NAV, NAV, plcH, plcM, plcS, plcMS); print(plcH+"hr "+plcM+"min "+plcS+"sec "+plcMS+"msec MERGE TIMEPOINTS 6");}
				run("Image Sequence...", "open=["+TempDisk+":\\ANALYSIS DUMP\\TEMP DUMP\\DepthTemp_0.tif] number="+LastTimepointTemp+" file=DepthTemp_"+c+" convert_to_rgb sort"); 		if(PrintLikeCrazy){getDateAndTime(NAV, NAV, NAV, NAV, plcH, plcM, plcS, plcMS); print(plcH+"hr "+plcM+"min "+plcS+"sec "+plcMS+"msec MERGE TIMEPOINTS 7");}
				rename(ChannelName[c]+"Depth");DEPTH=getTitle();
				if(ColourName){DrawText(DEPTH,"Depth", TextSize, "White");}													if(PrintLikeCrazy){getDateAndTime(NAV, NAV, NAV, NAV, plcH, plcM, plcS, plcMS); print(plcH+"hr "+plcM+"min "+plcS+"sec "+plcMS+"msec MERGE TIMEPOINTS 8");}
				if(AddScaleBar){DrawScaleBar(DEPTH, ColorTime, TextSize); }
			}
			run("Collect Garbage");																			if(PrintLikeCrazy){getDateAndTime(NAV, NAV, NAV, NAV, plcH, plcM, plcS, plcMS); print(plcH+"hr "+plcM+"min "+plcS+"sec "+plcMS+"msec MERGE TIMEPOINTS 9");}
		}								//End of usechannel
																								if(PrintLikeCrazy){getDateAndTime(NAV, NAV, NAV, NAV, plcH, plcM, plcS, plcMS); print(plcH+"hr "+plcM+"min "+plcS+"sec "+plcMS+"msec MERGE TIMEPOINTS 10");}
	}									//End of channel loop

print("11e test");
37


if(nChunks>1 && PileUpChunks[i]==1){
	for(j=0;j<PositionChannelAmount[i];j++){c=j;
	if(TransmittedChannelNumber[i]==c){UseChannel[c]=0;}																	if(PrintLikeCrazy){getDateAndTime(NAV, NAV, NAV, NAV, plcH, plcM, plcS, plcMS); print(plcH+"hr "+plcM+"min "+plcS+"sec "+plcMS+"msec MERGE TIMEPOINTS 1");}
	if(UseChannel[c]){
		selectWindow(ChannelName[c]); 	

			if(SaveChunks==0){	
				if(Chunk< nChunks) {	run("Duplicate...", "title=[BackupChunkProjection"+Chunk+"] duplicate");							}
				if(Chunk==nChunks) {	rename("BackupChunkProjection"+Chunk);												}
			}
			if(SaveChunks==1){
				if(Chunk< nChunks){	run("Duplicate...", "title=[BackupChunkProjection"+Chunk+"] duplicate");	BackupTitle=getTitle();	//bp102
							saveAs("Tiff", TempDisk+":\\ANALYSIS DUMP\\Settings\\BackupChunkProjection"+Chunk+".tif"); 	close();			}
				if(Chunk==nChunks){	rename("BackupChunkProjection"+Chunk);												}
			}

		if(Chunk<nChunks) {Shift=(Chunk+1)*70;	setLocation(screenWidth - Shift, 0.5*screenHeight+Shift);}											
		if(Chunk==nChunks){
			getDimensions(dummy,dummy,dummy,slicesTemp, framesTemp);	framesTempOriginal=framesTemp; 			
			if(slicesTemp>framesTemp){framesTemp=slicesTemp;} 																
			if(SaveChunks){
				// first open what was stored
				for(n=0;n<nChunks-1;n++){open(TempDisk+":\\ANALYSIS DUMP\\Settings\\BackupChunkProjection"+n+1+".tif"); rename("BackupChunkProjection"+n+1);}
			}
			// now concatenate
			ConcatString="  title=Concatenated";
			for(n=0;n<nChunks;n++){ConcatString=ConcatString+" image"+n+1+"=BackupChunkProjection"+n+1;} ConcatString=ConcatString+" image"+n+1+"=[-- None --]"; 				
			run("Concatenate...", ConcatString);																		
			selectWindow("Concatenated"); run("Stack to Hyperstack...", "order=xyctz channels=1 slices="+nChunks+" frames="+framesTemp+" display=Color");
			selectWindow("Concatenated"); run("Z Project...", "projection=[Max Intensity] all");	rename("Projected Chunks"); 								
				if(isOpen("Concatenated")){	close("Concatenated"); }
				if(isOpen(ChannelName[c])){ 	close(ChannelName[c]); }
			selectWindow("Projected Chunks"); rename(ChannelName[c]);

				//////////////////////////////////
				//	TO SOLVE THE RIDICULOUS PROBLEM OF THE MERGING (RESULTED IN JUST 1 FRAME instead of whole timelapse)
				selectWindow(ChannelName[c]); run("Duplicate...", "title=[LastFrame] duplicate range="+framesTemp+"-"+framesTemp); 
				selectWindow(ChannelName[c]); setSlice(framesTemp); run("Delete Slice");
				run("Concatenate...", "  title=[VeryTemp] image1=["+ChannelName[c]+"] image2=[LastFrame] image3=[-- None --]");	
				selectWindow("VeryTemp");	rename(ChannelName[c]);		
			}
		}
	}
}


print("12e test");

	// ===========================================================That was all channels=============================
	// ===========================================================That was all channels=============================
	
	//==============================================Now we make the combined window an save as AVI===============================
		
//ALL, COMBINE THE CHANNELS AND TRANS/DEPTHCODING
	
	if(SplitZ[i]==0)	{Offset=parseFloat(BottomZ[i]);		}		// offset defined as plane, below which ALL is deleted anyhow
	if(SplitZ[i]>0)		{Offset=parseFloat(BottomZ_1[i]);	}

	StartZ=(parseFloat(BottomZApply)-Offset)*ArrayZResolution[i];
	EndZ  =(parseFloat(TopZApply)-Offset)   *ArrayZResolution[i];		
	
	if(TransmittedChannelPresent){c=TransmittedChannelNumber[i]; open(TempDisk+":\\ANALYSIS DUMP\\TEMP DUMP\\Temp_Trans.tif"); rename(ChannelName[c]); if(UpperLeft){setLocation(1,1);} }					if(PrintLikeCrazy){getDateAndTime(NAV, NAV, NAV, NAV, plcH, plcM, plcS, plcMS); print(plcH+"hr "+plcM+"min "+plcS+"sec "+plcMS+"msec COMBINE THE CHANNELS AND TRANS/DEPTHCODING 1");}

	T = newArray("blank");
	if(TransmittedChannelPresent){c=TransmittedChannelNumber[i]; T= Array.concat(T, ChannelName[c]);UseChannel[c]=0;}													if(PrintLikeCrazy){getDateAndTime(NAV, NAV, NAV, NAV, plcH, plcM, plcS, plcMS); print(plcH+"hr "+plcM+"min "+plcS+"sec "+plcMS+"msec COMBINE THE CHANNELS AND TRANS/DEPTHCODING 2");}
	for(array=0; array<UseChannel.length; array++){
		
		if(UseChannel[array]) { T= Array.concat(T, ChannelName[array]);}																		if(PrintLikeCrazy){getDateAndTime(NAV, NAV, NAV, NAV, plcH, plcM, plcS, plcMS); print(plcH+"hr "+plcM+"min "+plcS+"sec "+plcMS+"msec COMBINE THE CHANNELS AND TRANS/DEPTHCODING 3");}
	}
										// this makes an array with the different imagenames (makes it easier to call in the next part.
	print("arrayT: ");Array.print(T);
	NumberOfCh=T.length-1;
	if(TransmittedChannelPresent){c=TransmittedChannelNumber[i];UseChannel[c]=1;}																		if(PrintLikeCrazy){getDateAndTime(NAV, NAV, NAV, NAV, plcH, plcM, plcS, plcMS); print(plcH+"hr "+plcM+"min "+plcS+"sec "+plcMS+"msec COMBINE THE CHANNELS AND TRANS/DEPTHCODING 4");}

	// the merging !!
	if(NumberOfCh!=1){MergeTrans_BGYR(ChannelName);}					
	
	if(isOpen("Projected Chunks")){selectWindow("Projected Chunks");close();}	// die is alleen open bij als Chunk==nChunks
		print("NumberOfCh: "+NumberOfCh);																						if(PrintLikeCrazy){getDateAndTime(NAV, NAV, NAV, NAV, plcH, plcM, plcS, plcMS); print(plcH+"hr "+plcM+"min "+plcS+"sec "+plcMS+"msec COMBINE THE CHANNELS AND TRANS/DEPTHCODING 5");}
	if(PauseAfterSettings) {wait(1000 + RunAllQueued*1000);}	
	if(Singletimepoint[i]==1)AddTime=false;
																											print(AddTime); print("NumberOfCh "+NumberOfCh); print("nChunks "+nChunks); print("UseDepthcoding "+UseDepthcoding); print("PileUpChunks[i] "+PileUpChunks[i]);

	if(RunAllQueued){run("Collect Garbage");}
	
if(NumberOfCh==1 && nChunks==1){
	selectWindow(T[1]); close();
	if(UseDepthcoding=="With"){																								if(PrintLikeCrazy){getDateAndTime(NAV, NAV, NAV, NAV, plcH, plcM, plcS, plcMS); print(plcH+"hr "+plcM+"min "+plcS+"sec "+plcMS+"msec COMBINE THE CHANNELS AND TRANS/DEPTHCODING 6");}
		if(AddTime)	{TimeWindow=T[1]+"Glow";	DrawTime(TimeWindow,Interval, TextSize, ColorTime);}														if(PrintLikeCrazy){getDateAndTime(NAV, NAV, NAV, NAV, plcH, plcM, plcS, plcMS); print(plcH+"hr "+plcM+"min "+plcS+"sec "+plcMS+"msec COMBINE THE CHANNELS AND TRANS/DEPTHCODING 7");}
		run("Combine...", "stack1=["+T[1]+"Depth] stack2=["+T[1]+"Glow]");																		if(PrintLikeCrazy){getDateAndTime(NAV, NAV, NAV, NAV, plcH, plcM, plcS, plcMS); print(plcH+"hr "+plcM+"min "+plcS+"sec "+plcMS+"msec COMBINE THE CHANNELS AND TRANS/DEPTHCODING 8");}
		rename("END");
		if(AddScaleBarZLeft){selectWindow("END");	DrawScaleZLeft("END",StartZ,EndZ,TextSize,"White");	}	//RO corrected mistake in EndZ!
		if(AddScaleBarZTop) {selectWindow("END");	DrawScaleZTop ("END",StartZ,EndZ,TextSize,"White");	}	

	}else{
		if(AddTime){TimeWindow=T[1]+"Glow";	DrawTime(TimeWindow,Interval, TextSize, ColorTime);}															if(PrintLikeCrazy){getDateAndTime(NAV, NAV, NAV, NAV, plcH, plcM, plcS, plcMS); print(plcH+"hr "+plcM+"min "+plcS+"sec "+plcMS+"msec COMBINE THE CHANNELS AND TRANS/DEPTHCODING 9");}
		run("Combine...", "stack1=["+T[1]+"Glow] stack2=MergedRGBTY");rename("END");																	if(PrintLikeCrazy){getDateAndTime(NAV, NAV, NAV, NAV, plcH, plcM, plcS, plcMS); print(plcH+"hr "+plcM+"min "+plcS+"sec "+plcMS+"msec COMBINE THE CHANNELS AND TRANS/DEPTHCODING 10");}
	}
}


//////////////////////////////////////////////////////////////
  dit hele stuk gekoppiepeest en aangepast
if(NumberOfCh==1  && nChunks>1  &&  PileUpChunks[i] && UseDepthcoding=="With"){								
		if(AddTime)	{TimeWindow=T[1]+"Glow";	DrawTime(TimeWindow,Interval, TextSize, ColorTime);}														if(PrintLikeCrazy){getDateAndTime(NAV, NAV, NAV, NAV, plcH, plcM, plcS, plcMS); print(plcH+"hr "+plcM+"min "+plcS+"sec "+plcMS+"msec COMBINE THE CHANNELS AND TRANS/DEPTHCODING 7");}
		run("Combine...", "stack1=["+T[1]+"Depth] stack2=["+T[1]+"Glow]");	rename("END");																if(PrintLikeCrazy){getDateAndTime(NAV, NAV, NAV, NAV, plcH, plcM, plcS, plcMS); print(plcH+"hr "+plcM+"min "+plcS+"sec "+plcMS+"msec COMBINE THE CHANNELS AND TRANS/DEPTHCODING 8");}
		if(AddScaleBarZLeft){selectWindow("END");	SidebarSize=DrawScaleZLeft("END",StartZ,EndZ,TextSize,"White");}	//RO corrected mistake in EndZ!
		if(AddScaleBarZTop) {selectWindow("END");	DrawScaleZTop("END",StartZ,EndZ,TextSize,"White");		}	
		rename("END_chunk_"+Chunk);
		if(Chunk<nChunks){	
					selectWindow("END_chunk_"+Chunk); run("Select None"); Shift=70*(Chunk+1);  setLocation(screenWidth - Shift, Shift); wait(700); run("Collect Garbage");
					if(isOpen(T[1]))		{selectWindow(T[1]); 		close();}
		}
		if(Chunk==nChunks){
		print("160225-TEST 09  getTitle = "+getTitle);
			if(nChunks==2){	run("Combine...", "stack1=[END_chunk_2] stack2=[END_chunk_1] combine");		rename("All Depths");	}		
			if(nChunks==3){	run("Combine...", "stack1=[END_chunk_3] stack2=[END_chunk_2] combine");		rename("TempTop");
					run("Combine...", "stack1=[TempTop] stack2=[END_chunk_1] combine");		rename("All Depths");	}
			rename("All Depths");										rename("END");
		}
					if(isOpen(T[1]))		{selectWindow(T[1]); 			close();}
					if(isOpen(T[1]+"Glow"))		{selectWindow(T[1]+"Glow"); 		close();}
					if(isOpen(T[1]+"Depth"))	{selectWindow(T[1]+"Depth"); 		close();}
}


if(NumberOfCh==1  && nChunks>1  &&  PileUpChunks[i]==0 && UseDepthcoding=="With"){								
// in dit geval die 2 aan elkaar lassen en wegsaven ; ongeacht welke Chunk																											print("160225-TEST 06");
		if(AddTime)	{TimeWindow=T[1]+"Glow";	DrawTime(TimeWindow,Interval, TextSize, ColorTime);}														if(PrintLikeCrazy){getDateAndTime(NAV, NAV, NAV, NAV, plcH, plcM, plcS, plcMS); print(plcH+"hr "+plcM+"min "+plcS+"sec "+plcMS+"msec COMBINE THE CHANNELS AND TRANS/DEPTHCODING 7");}
		run("Combine...", "stack1=["+T[1]+"Depth] stack2=["+T[1]+"Glow]");	rename("END");																if(PrintLikeCrazy){getDateAndTime(NAV, NAV, NAV, NAV, plcH, plcM, plcS, plcMS); print(plcH+"hr "+plcM+"min "+plcS+"sec "+plcMS+"msec COMBINE THE CHANNELS AND TRANS/DEPTHCODING 8");}
		if(AddScaleBarZLeft){selectWindow("END");	SidebarSize=DrawScaleZLeft("END",StartZ,EndZ,TextSize,"White");}	//RO corrected mistake in EndZ!
		if(AddScaleBarZTop) {selectWindow("END");	DrawScaleZTop("END",StartZ,EndZ,TextSize,"White");		}	
		rename("END");
					if(isOpen(T[1]))		{selectWindow(T[1]); 			close();}
					if(isOpen(T[1]+"Glow"))		{selectWindow(T[1]+"Glow"); 		close();}
					if(isOpen(T[1]+"Depth"))	{selectWindow(T[1]+"Depth"); 		close();}
}


	
FourQuadrants=0;
if(NumberOfCh==2 && nChunks==1){FourQuadrants=1;																				
}
if(NumberOfCh==2 && nChunks>1  &&  PileUpChunks[i]==0 && UseDepthcoding=="With"){FourQuadrants=1; 														
}
																										

	

if(FourQuadrants){						
																										
	if(UseDepthcoding=="With"){	
	if(TransmittedChannelPresent){open(TempDisk+":\\ANALYSIS DUMP\\TEMP DUMP\\Temp_Trans.tif");	   if(UpperLeft){setLocation(1,1);}			
	run("RGB Color");rename(T[1]);TimeChannel=T[1];}else{T[1]=T[1]+"Glow";TimeChannel="MergedRGBTY";}
	
	if(AddTime){DrawTime(TimeChannel,Interval, TextSize, ColorTime);}						
	run("Combine...", "stack1=["+T[2]+"Depth] stack2=["+T[2]+"Glow]");	rename("top");				
	if(AddScaleBarZLeft){selectWindow("top");	SidebarSize=DrawScaleZLeft("top",StartZ,EndZ,TextSize,"White");}
	if(AddScaleBarZTop) {selectWindow("top");	DrawScaleZTop("top",StartZ,EndZ,TextSize,"White");}
	run("Combine...", "stack1=["+T[1]+"] stack2=MergedRGBTY");		rename("bottom");							
	if(AddScaleBarZLeft){selectWindow("bottom");	AddSideBar("bottom",SidebarSize);}
	run("Combine...", "stack1=top stack2=bottom combine");			rename("END");								
	}else{
	if(AddTime){DrawTime("MergedRGBTY",Interval, TextSize, ColorTime);}								
	run("Combine...", "stack1=["+T[2]+"Glow] stack2=MergedRGBTY");		rename("END");
	}																
}


  dit hele stuk gekoppiepeest en aangepast
if(NumberOfCh==2  && nChunks>1  &&  PileUpChunks[i] && UseDepthcoding=="With"){								
				print("160225-TEST 15  getTitle = "+getTitle);
	if(TransmittedChannelPresent){open(TempDisk+":\\ANALYSIS DUMP\\TEMP DUMP\\Temp_Trans.tif");			if(UpperLeft){setLocation(1,1);}			
	run("RGB Color");rename(T[1]);TimeChannel=T[1];}else{T[1]=T[1]+"Glow";TimeChannel="MergedRGBTY";}
	
	if(AddTime){DrawTime(TimeChannel,Interval, TextSize, ColorTime);}								
	run("Combine...", "stack1=["+T[2]+"Depth] stack2=["+T[2]+"Glow]");	rename("top");						
	if(AddScaleBarZLeft){selectWindow("top");	SidebarSize=DrawScaleZLeft("top",StartZ,EndZ,TextSize,"White");	}
	if(AddScaleBarZTop) {selectWindow("top");	DrawScaleZTop("top",StartZ,EndZ,TextSize,"White");		}	
	rename("top_chunk_"+Chunk);
	if(Chunk<nChunks){	
				
				selectWindow("top_chunk_"+Chunk); run("Select None"); Shift=70*(Chunk+1);  
				if(SaveChunks==0){	setLocation(screenWidth - Shift, Shift); wait(700);						}
				if(SaveChunks==1){	saveAs("Tiff", TempDisk+":\\ANALYSIS DUMP\\Settings\\top_chunk_"+Chunk); 	close();	}
				run("Collect Garbage");
				
				if(isOpen(T[1]))		{selectWindow(T[1]); 		close();}
				if(isOpen("MergedRGBTY"))	{selectWindow("MergedRGBTY"); 	close();}
	}
	if(Chunk==nChunks){
		if(SaveChunks){
			// first open what was stored
			for(n=0;n<nChunks-1;n++){open(TempDisk+":\\ANALYSIS DUMP\\Settings\\top_chunk_"+n+1+".tif"); 	rename("top_chunk_"+n+1);}
		}

		run("Combine...", "stack1=["+T[1]+"] stack2=MergedRGBTY");					rename("bottom");	
		if(AddScaleBarZLeft){selectWindow("bottom");	AddSideBar("bottom",SidebarSize);}		//  might go wrong with ScaleBarLeft...
		if(nChunks==2){	run("Combine...", "stack1=[top_chunk_2] stack2=[top_chunk_1] combine");		rename("All Depths");	}		
		if(nChunks==3){	run("Combine...", "stack1=[top_chunk_3] stack2=[top_chunk_2] combine");		rename("TempTop");
				run("Combine...", "stack1=[TempTop] stack2=[top_chunk_1] combine");		rename("All Depths");	}
		run("Combine...", "stack1=[All Depths] stack2=bottom combine");					rename("END");
	}
}

////////////////////////////////////////////////////////////////////////////////////////////////////////
////////////////////////////////////////////////////////////////////////////////////////////////////////No depthcoding with more than 2 channels so no scalebar!
////////////////////////////////////////////////////////////////////////////////////////////////////////


if(NumberOfCh==3){												
	if(TransmittedChannelPresent){open(TempDisk+":\\ANALYSIS DUMP\\TEMP DUMP\\Temp_Trans.tif");			
	run("RGB Color");rename(T[1]);TimeChannel=T[1];}else{T[1]=T[1]+"Glow";TimeChannel="MergedRGBTY";}

	if(AddTime){DrawTime(TimeChannel,Interval, TextSize, ColorTime);}
	run("Combine...", "stack1=["+T[2]+"Glow] stack2=["+T[3]+"Glow]");	rename("top");
	run("Combine...", "stack1=["+T[1]+"] stack2=MergedRGBTY");		rename("bottom");					
	run("Combine...", "stack1=top stack2=bottom combine");			rename("END");
}
if(NumberOfCh==4){													
	if(AddTime){DrawTime("MergedRGBTY",Interval, TextSize, ColorTime);}						
	run("Combine...", "stack1=["+T[2]+"Glow] stack2=["+T[3]+"Glow]");	rename("top");
	run("Combine...", "stack1=["+T[4]+"Glow] stack2=MergedRGBTY");		rename("bottom");
	run("Combine...", "stack1=top stack2=bottom combine");			rename("END");						
}
if(NumberOfCh==5){													
	if(TransmittedChannelPresent){open(TempDisk+":\\ANALYSIS DUMP\\TEMP DUMP\\Temp_Trans.tif");
	run("RGB Color");rename(T[1]);TimeChannel=T[1];}else{T[1]=T[1]+"Glow";TimeChannel="MergedRGBTY";}		
	
	if(AddTime){DrawTime(TimeChannel,Interval, TextSize, ColorTime);}						
	run("Combine...", "stack1=["+T[5]+"Glow] stack2=["+T[4]+"Glow]");	rename("topTemp");	
	run("Combine...", "stack1=topTemp stack2=["+T[1]+"]");			rename("top");						
	run("Combine...", "stack1=["+T[3]+"Glow] stack2=["+T[2]+"Glow]"); 	rename("bottomTemp");
	run("Combine...", "stack1=bottomTemp stack2=MergedRGBTY"); 		rename("bottom");
	run("Combine...", "stack1=top stack2=bottom combine");			rename("END");						
}
if(NumberOfCh==6){													
	if(AddTime){DrawTime("MergedRGBTY",Interval, TextSize, ColorTime);}						
	run("Combine...", "stack1=["+T[6]+"Glow] stack2=["+T[5]+"Glow]");	rename("topTemp");	
	run("Combine...", "stack1=topTemp stack2=["+T[4]+"Glow]");		rename("top");					
	run("Combine...", "stack1=["+T[3]+"Glow] stack2=["+T[2]+"Glow]"); 	rename("bottomTemp");
	run("Combine...", "stack1=bottomTemp stack2=MergedRGBTY"); 		rename("bottom");
	run("Combine...", "stack1=top stack2=bottom combine");			rename("END");						
}
//waitForUser("NumberOfCh: "+NumberOfCh); 
if(NumberOfCh==7){												
	if(TransmittedChannelPresent){open(TempDisk+":\\ANALYSIS DUMP\\TEMP DUMP\\Temp_Trans.tif");
	run("RGB Color");rename(T[1]);TimeChannel=T[1];}else{T[1]=T[1]+"Glow";TimeChannel="MergedRGBTY";}
	
	if(AddTime){DrawTime("MergedRGBTY",Interval, TextSize, ColorTime);}
	run("Combine...", "stack1=["+T[7]+"Glow] stack2=["+T[6]+"Glow]");	rename("topTemp");
	run("Combine...", "stack1=topTemp stack2=["+T[5]+"Glow]");		rename("top");
	run("Combine...", "stack1=["+T[4]+"Glow] stack2=["+T[3]+"Glow]"); 	rename("middleTemp");
	run("Combine...", "stack1=middleTemp stack2=["+T[2]+"Glow]");		rename("middle");
	run("Combine...", "stack1=["+T[1]+"] stack2=Merged-T"); 		rename("bottomTemp");
	run("Combine...", "stack1=bottomTemp stack2=MergedRGBTY"); 		rename("bottom");
	run("Combine...", "stack1=top stack2=middle combine");			rename("ENDtemp");
	run("Combine...", "stack1=ENDtemp stack2=bottom combine");		rename("END");
}


//  adapt ASPECT RATIO
if(AspectChoice!=AspectArray[0]){
	selectWindow("END"); getDimensions(xTemp,yTemp,dummy,dummy,dummy);
	Larger=maxOf(xTemp,yTemp);	Smaller=minOf(xTemp,yTemp);
	if(AspectChoice==AspectArray[1]){run("Canvas Size...", "width="+Larger+" height="+Larger+" position=Center");}
	if(AspectChoice==AspectArray[2]){
		if((4/3)*yTemp>=xTemp)	{AspectHeight=yTemp;	AspectWidth =(4/3*yTemp);}
		if((4/3)*yTemp< xTemp)	{AspectWidth =xTemp;	AspectHeight=(3/4*xTemp);}		
		run("Canvas Size...", "width="+AspectWidth+" height="+AspectHeight+" position=Center");}
	if(AspectChoice==AspectArray[3]){
		if((16/9)*yTemp>=xTemp)	{AspectHeight=yTemp;	AspectWidth =(16/9*yTemp);}
		if((16/9)*yTemp< xTemp)	{AspectWidth =xTemp;	AspectHeight=(9/16*xTemp);}
		run("Canvas Size...", "width="+AspectWidth+" height="+AspectHeight+" position=Center");}
}


// additions to the File Name
ScaleBarText=""; if(AddScaleBar && WriteBarDimensions==0){ScaleBarText = " (Scalebar_"+nMicronsScaleBarArray[i]+"_mu)";}


SplitZText=""; 				
if(SplitZ[i]>0 && PileUpChunks[i]==1){SplitZText="_(Z-stack split up in "+nChunks+" parts)";}
if(SplitZ[i]>0 && PileUpChunks[i]==0){
	ArraySplitIn2=newArray("_(Lowest of 2 chunks)", "_(Highest of 2 chunks)");
	ArraySplitIn3=newArray("_(Lowest of 3 chunks)", "_(Middle of 3 chunks)", "_(Highest of 3 chunks)");
	if(SplitZ[i]==2){SplitZText=ArraySplitIn2[Chunk-1]; }
	if(SplitZ[i]==3){SplitZText=ArraySplitIn3[Chunk-1]; }
}
if(NowDoTheUnsplit){SplitZText="_(whole Z-stack)";}	// this occurs only when ... etc


SaveAvi=0;
if(SplitZ[i]==0){SaveAvi=1;}
if(SplitZ[i]>0 && PileUpChunks[i]==0){SaveAvi=1;}
if(SplitZ[i]>0 && PileUpChunks[i]==1 && Chunk==nChunks){SaveAvi=1;}																		


if(Singletimepoint[i]!=1){
	if(DefineFrameRate){}
	if(DefineAviLength){FrameRateAvi = round(LastTimepointTemp/AviLength);}
}


if(SaveAvi){
	selectWindow("END");	
	
	TempAddPositionName=AddPositionName;   if(CheckPositionName==0){TempAddPositionName=0;}																	
	
	if(TempAddPositionName){																												if(PrintLikeCrazy){getDateAndTime(NAV, NAV, NAV, NAV, plcH, plcM, plcS, plcMS); print(plcH+"hr "+plcM+"min "+plcS+"sec "+plcMS+"msec COMBINE THE CHANNELS AND TRANS/DEPTHCODING 30");}
		if(Singletimepoint[i]==1 && SingleTPtoZstack!=1){	run("Delete Slice");
			saveAs("Jpeg", ""+OutputDisk+":\\ANALYSIS DUMP\\"+Q+"Exp"+Exp+"\\"+Date+" "+NameExperiment+" Position "+PositionNumber[i]+" - "+PositionName[i] +SplitZText+ ScaleBarText + ".jpg");							PRINT=getTitle();rename("END");
		} else{
			run("AVI... ", "compression=JPEG frame="+FrameRateAvi+" save=["+OutputDisk+":\\ANALYSIS DUMP\\"+Q+"Exp"+Exp+"\\"+Date+" "+NameExperiment+" Position "+PositionNumber[i]+" - "+PositionName[i] +SplitZText+ ScaleBarText + ".avi]");	PRINT=getTitle();}		if(PrintLikeCrazy){getDateAndTime(NAV, NAV, NAV, NAV, plcH, plcM, plcS, plcMS); print(plcH+"hr "+plcM+"min "+plcS+"sec "+plcMS+"msec COMBINE THE CHANNELS AND TRANS/DEPTHCODING 31");}
	}else{
		if(Singletimepoint[i]==1 && SingleTPtoZstack!=1){	run("Delete Slice");
			saveAs("Jpeg", ""+OutputDisk+":\\ANALYSIS DUMP\\"+Q+"Exp"+Exp+"\\"+Date+" "+NameExperiment+" Position "+PositionNumber[i]+" - "+PositionName[i] +SplitZText+ ScaleBarText + ".jpg");							PRINT=getTitle();rename("END");
		} else{
			run("AVI... ", "compression=JPEG frame="+FrameRateAvi+" save=["+OutputDisk+":\\ANALYSIS DUMP\\"+Q+"Exp"+Exp+"\\"+Date+" "+NameExperiment+" Position "+PositionNumber[i] +SplitZText+ ScaleBarText + ".avi]");				PRINT=getTitle();}							if(PrintLikeCrazy){getDateAndTime(NAV, NAV, NAV, NAV, plcH, plcM, plcS, plcMS); print(plcH+"hr "+plcM+"min "+plcS+"sec "+plcMS+"msec COMBINE THE CHANNELS AND TRANS/DEPTHCODING 32");}
	}
	 
	selectWindow("END");		print("Saved:  ["+OutputDisk+":\\ANALYSIS DUMP\\"+Q+"Exp"+Exp+"\\"+PRINT+"]");																				if(PrintLikeCrazy){getDateAndTime(NAV, NAV, NAV, NAV, plcH, plcM, plcS, plcMS); print(plcH+"hr "+plcM+"min "+plcS+"sec "+plcMS+"msec COMBINE THE CHANNELS AND TRANS/DEPTHCODING 33");}
					if(PrintToTestQueuing){waitForUser("Saved:  ["+OutputDisk+":\\ANALYSIS DUMP\\"+Q+"Exp"+Exp+"\\"+PRINT+"]");}
					CloseIndeed=1;	if(CloseIndeed){close();}
					run("Collect Garbage");


//ALL, SAVE PROGRESS FILE FOR RESTART
newImage("Progress", "16-bit white", 800, 300, 1); 																									if(PrintLikeCrazy){getDateAndTime(NAV, NAV, NAV, NAV, plcH, plcM, plcS, plcMS); print(plcH+"hr "+plcM+"min "+plcS+"sec "+plcMS+"msec COMBINE THE CHANNELS AND TRANS/DEPTHCODING 34");}
setColor("black");
setFont("SansSerif", 25, "bold antialiased");
getDateAndTime(year, month, dayOfWeek, dayOfMonth, hour, minute, second, msec);		//Gets time 
month=month+1;										//for some reason my computer saw august as 7 !?!
if(hour<10)hour="0"+hour;if(minute<10)minute="0"+minute;if(second<10)second="0"+second;	//Adds a 0 if the number is below 10 (esthetics...)
drawString("That was: Position "+PositionNumber[i], 10, 40);
if(CheckPositionName)drawString("Name:"+PositionName[i], 10, 80);
drawString("Time of day: "+hour+":"+minute+","+second+"s  "+dayOfMonth+"/"+month+"/"+year, 10, 120);
List.set("Progress",i);
list = List.getList();setMetadata("info", list);
saveAs("Tiff", TempDisk+":\\ANALYSIS DUMP\\"+Q+"Exp"+WhereToSaveSettings+"\\Settings\\Progress.tif"); close();
																															if(PrintLikeCrazy){getDateAndTime(NAV, NAV, NAV, NAV, plcH, plcM, plcS, plcMS); print(plcH+"hr "+plcM+"min "+plcS+"sec "+plcMS+"msec COMBINE THE CHANNELS AND TRANS/DEPTHCODING 35");}

}	// vd if(SaveAvi 
						
}  	// vd for(Chunk=1;Chunk<nChunks+1;Chunk++){
}  	// vd if(Skip


		if(SplitZ[i]>0 && SplitAndUnsplit[i]==1 && UnsplitStillToDo){		
			UnsplitStillToDo=0; 	
			NowDoTheUnsplit=1;
			RememberSplitZ=SplitZ[i];
			SplitZ[i]=0;		// en hierdoor gaat-i de volgende ronde de boel niet opdelen
			i=i-1; z=z-1; 		//  en deze organoid nog een keer herhalen, dus i 1 omlaag halen
		}				
		else{
						// hier kom je alleen binnen als je eerst de chunks en daarna de hele Z-stack ook hebt gedaan (agv SplitAndUnsplit)
			if(SplitAndUnsplit[i]==1 && UnsplitStillToDo==0){SplitZ[i]=RememberSplitZ;	UnsplitStillToDo=1;	NowDoTheUnsplit=0;}
		}																									


}  // vd for(z=StartFromi									//End of position loop


//ALL, SAVE PROGRESS TO NETWORK
if(SaveProgressToNetwork){																												if(PrintLikeCrazy){getDateAndTime(NAV, NAV, NAV, NAV, plcH, plcM, plcS, plcMS); print(plcH+"hr "+plcM+"min "+plcS+"sec "+plcMS+"msec COMBINE THE CHANNELS AND TRANS/DEPTHCODING 36");}
	newImage("Progress", "16-bit white", 800, 300, 1); 	
	setColor("black");
	setFont("SansSerif", 25, "bold antialiased");
	getDateAndTime(year, month, dayOfWeek, dayOfMonth, hour, minute, second, msec);		//Gets time 
	month=month+1;										//for some reason my computer saw august as 7 !?!
	if(hour<10)hour="0"+hour;if(minute<10)minute="0"+minute;if(second<10)second="0"+second;	//Adds a 0 if the number is below 10 (esthetics...)
	drawString("That was it! Macro suddesfully completed!", 10, 40);
	drawString("Positions completed: "+AmountOfPositions, 10, 80);
	drawString("Time of day finished: "+hour+":"+minute+","+second+"s  "+dayOfMonth+"/"+month+"/"+year, 10, 160);
	saveAs("Tiff", NetworkDirectory+"Progress.tif"); 
	oldhour=hour;	oldminute=minute;	oldsecond=second;	olddayOfMonth=dayOfMonth;	oldmonth=month;	oldyear=year;
	close();
}//										End of SaveProgressToNetwork				

if(isOpen("Pause")) {selectWindow("Pause"); close();}

																								
																								


if(File.exists(TempDisk+":\\ANALYSIS DUMP\\Settings\\Settings Archive\\")){
	ArchivePath=":\\ANALYSIS DUMP\\Settings\\Settings Archive\\"+Date+"_"+NameExperiment+"\\"; 
	if(File.exists(TempDisk+ArchivePath)){MakeExtraFolder=1;} else{MakeExtraFolder=0;}

	Counter=1;
	while(MakeExtraFolder){
		Counter=Counter+1;
		ArchivePath=":\\ANALYSIS DUMP\\Settings\\Settings Archive\\"+Date+"_"+NameExperiment+"_(#"+d2s(Counter,0)+")\\";
		if(File.exists(TempDisk+ArchivePath)){}else{MakeExtraFolder=0;}
	}
	File.makeDirectory(TempDisk+ArchivePath);

	ArchiveFileName = "Settings_of_"+Date+"_"+NameExperiment+".tif";
	open(TempDisk+":\\ANALYSIS DUMP\\"+Q+"Exp"+Exp+"\\Settings\\Settings_Exp"+Exp+".tif"); 
	saveAs("Tiff", TempDisk + ArchivePath + ArchiveFileName);
	close();		
}
	


	QueueFinished=0; if(Exp==nExp){QueueFinished=1;}
	RunAllQueuedString = "RunAllQueued_"+RunAllQueued+" current_Exp_"+Exp+" ; nExp_"+nExp+" ; QueueFinished_"+QueueFinished; File.saveString(RunAllQueuedString, TempDisk+":\\ANALYSIS DUMP\\RunAllQueue-info.txt");


if(QueueMultiple==0){
	
	Line1 = "Organoid-Depth-Movies (avi) are saved -->  D/ANALYSIS DUMP/Exp1  \n \n";
	Line2 = "or, if you used the Queue --> D/ANALYSIS DUMP/Queued Exp1  ,  Queued Exp2  ,  etcetera \n";
	
	print(""); waitForUser(Line1 + Line2); print("");

	
	FinalJoke();	exit("  That's it !!  ");
}

if(RunAllQueued){run("Collect Garbage");}

}  //  vd  for(Exp=1 ; Exp<nExp+1 ; Exp++){		// THIS IS LOOP OF THE ENTIRE MACRO !!!


if(RunAllQueued){
	QueueString = "QueueMultiple_0 ; nQueuedExp_0";	
	File.saveString(QueueString, TempDisk+":\\ANALYSIS DUMP\\Queue-info.txt") ;
	waitForUser("  That's it !! \n \n  All (Cute) Queued Experiments Processed !! "); FinalJoke(); 
	exit("  That's it !! \n \n  All (Cute) Queued Experiments Processed !! ");
}


//++++++++++++++++++++++++++++++++++++++++++++++++++++++++++++++++++++++++++++END OF MACRO!!!!!!!!!!!!!!!!!!!++++++++++++++++++++++++++++++++++++++++++++++++++++++++++++++++++++
//++++++++++++++++++++++++++++++++++++++++++++++++++++++++++++++++++++++++++++END OF MACRO!!!!!!!!!!!!!!!!!!!++++++++++++++++++++++++++++++++++++++++++++++++++++++++++++++++++++
//++++++++++++++++++++++++++++++++++++++++++++++++++++++++++++++++++++++++++++END OF MACRO!!!!!!!!!!!!!!!!!!!++++++++++++++++++++++++++++++++++++++++++++++++++++++++++++++++++++
//++++++++++++++++++++++++++++++++++++++++++++++++++++++++++++++++++++++++++++END OF MACRO!!!!!!!!!!!!!!!!!!!++++++++++++++++++++++++++++++++++++++++++++++++++++++++++++++++++++
//++++++++++++++++++++++++++++++++++++++++++++++++++++++++++++++++++++++++++++END OF MACRO!!!!!!!!!!!!!!!!!!!++++++++++++++++++++++++++++++++++++++++++++++++++++++++++++++++++++
//++++++++++++++++++++++++++++++++++++++++++++++++++++++++++++++++++++++++++++END OF MACRO!!!!!!!!!!!!!!!!!!!++++++++++++++++++++++++++++++++++++++++++++++++++++++++++++++++++++
//++++++++++++++++++++++++++++++++++++++++++++++++++++++++++++++++++++++++++++END OF MACRO!!!!!!!!!!!!!!!!!!!++++++++++++++++++++++++++++++++++++++++++++++++++++++++++++++++++++
//++++++++++++++++++++++++++++++++++++++++++++++++++++++++++++++++++++++++++++END OF MACRO!!!!!!!!!!!!!!!!!!!++++++++++++++++++++++++++++++++++++++++++++++++++++++++++++++++++++
//++++++++++++++++++++++++++++++++++++++++++++++++++++++++++++++++++++++++++++END OF MACRO!!!!!!!!!!!!!!!!!!!++++++++++++++++++++++++++++++++++++++++++++++++++++++++++++++++++++
//++++++++++++++++++++++++++++++++++++++++++++++++++++++++++++++++++++++++++++END OF MACRO!!!!!!!!!!!!!!!!!!!++++++++++++++++++++++++++++++++++++++++++++++++++++++++++++++++++++
//++++++++++++++++++++++++++++++++++++++++++++++++++++++++++++++++++++++++++++END OF MACRO!!!!!!!!!!!!!!!!!!!++++++++++++++++++++++++++++++++++++++++++++++++++++++++++++++++++++
//++++++++++++++++++++++++++++++++++++++++++++++++++++++++++++++++++++++++++++END OF MACRO!!!!!!!!!!!!!!!!!!!++++++++++++++++++++++++++++++++++++++++++++++++++++++++++++++++++++
//++++++++++++++++++++++++++++++++++++++++++++++++++++++++++++++++++++++++++++END OF MACRO!!!!!!!!!!!!!!!!!!!++++++++++++++++++++++++++++++++++++++++++++++++++++++++++++++++++++
//++++++++++++++++++++++++++++++++++++++++++++++++++++++++++++++++++++++++++++END OF MACRO!!!!!!!!!!!!!!!!!!!++++++++++++++++++++++++++++++++++++++++++++++++++++++++++++++++++++
//++++++++++++++++++++++++++++++++++++++++++++++++++++++++++++++++++++++++++++END OF MACRO!!!!!!!!!!!!!!!!!!!++++++++++++++++++++++++++++++++++++++++++++++++++++++++++++++++++++
//++++++++++++++++++++++++++++++++++++++++++++++++++++++++++++++++++++++++++++END OF MACRO!!!!!!!!!!!!!!!!!!!++++++++++++++++++++++++++++++++++++++++++++++++++++++++++++++++++++


// ==================== The Macro has already stopped! Everything below this line is to define functions (which are required for the macro to function!===================
// =======================================================================================================================================================================

// =======================================================================================================================================================================
// =======================================================================================================================================================================
// =======================================================================================================================================================================
// =======================================================================================================================================================================
// =======================================================================================================================================================================
// =======================================================================================================================================================================
// =======================================================================================================================================================================
// =======================================================================================================================================================================
// =======================================================================================================================================================================
// =======================================================================================================================================================================
// =======================================================================================================================================================================
// =======================================================================================================================================================================
// =======================================================================================================================================================================
// =======================================================================================================================================================================
// =======================================================================================================================================================================
// =======================================================================================================================================================================
// =======================================================================================================================================================================
// =======================================================================================================================================================================
// =======================================================================================================================================================================
// =======================================================================================================================================================================
// =======================================================================================================================================================================


// define splitZslice		
function splitZslice(title,UitgekozenZplaneVoorTransmitted) {
	selectWindow(title); 
	Stack.setPosition(1, UitgekozenZplaneVoorTransmitted, 1);							
    	run("Reduce Dimensionality...", "  frames"); 									
	}

	
// define cropToROI		
function cropToROI(title) {
	selectWindow(title);
	makeRectangle(ROIx1, ROIy1, ROIx2, ROIy2);
	run("Crop");}
	

//define make rectangle and select halfway Z
//define make rectangle and select halfway Z
function drawROI(title) {
	selectWindow(title); run("Select None");	
	getDimensions (x,y,ch,nZplanes,NumberOfFrames);
	ZHalfwayStack = round(0.5*nZplanes);	print("ZHalfwayStack : "+ZHalfwayStack);
	// make rectangle 
	XCoordinate = round(0.1*x); 	YCoordinate = round(0.1*y);	Width = round(0.8*x); 		Height = round(0.8*y);	makeRectangle(XCoordinate, YCoordinate, Width, Height);
	}

 

function TimeProjectionOnTransmitted(title,slice){

		selectWindow(title); run("Select None");													if(testWait){wait(ms);}	
		getDimensions(dummy, dummy, dummy, nZplanes, nTimepoints);											if(testWait){wait(ms);}

		Step = floor(nTimepoints/nFramesForTimeProject); 
		SubstackString=""; Comma=",";
		for(i=0;i<nFramesForTimeProject;i++){
			NextFrame = 1+i*Step; if(i==nFramesForTimeProject-1){Comma="";	}
			SubstackString = SubstackString + d2s(NextFrame, 0) + Comma; 	}  										
		wait(200);selectWindow(title); run("Make Substack...", "slices="+slice+" frames="+SubstackString); 	rename("Substack");			if(testWait){wait(ms);}		
		run("Z Project...", "projection=[Sum Slices]");				
		rename(title+"_Time-Projected");						
		selectWindow("Substack"); close();														if(testWait){wait(ms);}
		selectWindow(title);	Stack.setPosition(1, slice, 1);												if(testWait){wait(ms);}

}


//define subtract background function
//define subtract background function
function substractDeadMask(TitleDead,TitleNuclei) {
	setBatchMode(Hidewindows);
	selectWindow(TitleNuclei);
	Zstack = nSlices();
	for(i = 1; i < Zstack; i++) {
		selectWindow(TitleDead);
		setSlice(i);
		run("Create Selection");
		selectWindow(TitleNuclei);
		setSlice(i);
		run("Restore Selection");
		run("Clear", "slice");
		}
	close(TitleDead);
	setBatchMode(false);
	}

//  define removeNoise
//  define removeNoise		Median Blur removes some noise, without blurring too much.
function removeNoise(Title) {	
	setBatchMode(Hidewindows);
//	MedianDefault=1;SmoothDefault=0;
//	MedianDefault=0;SmoothDefault=1;

	if(SmoothDefault==0){MedianDefault=1;}
	if(SmoothDefault==1){MedianDefault=0;}
	
	setBatchMode(Hidewindows);
	selectWindow(Title);		
	if(SmoothDefault){	run("Smooth", "stack");			}
	if(MedianDefault){	run("Median...", "radius=0.7 stack");	}
	setBatchMode(false);
}


//   define Ch2Mask	
//   define Ch2Mask	Thresholding Ch2 Image for substraction		//first get, save and load cutoff	DeadMask(TitleDead)		substractDeadMask(TitleDead,TitleNuclei)
function DeadMask(TitleDead,cutoff) {
	setBatchMode(Hidewindows);
	selectWindow(TitleDead);
	setThreshold(cutoff, 255);
	run("Convert to Mask", "method=Default background=Dark");
	setBatchMode(false);
}


// define splitTimepoints
// define splitTimepoints
function splitTimepoint(Title,Start,End){ 
	setBatchMode(Hidewindows);
	selectWindow(Title);
	id = getTitle();							// remember the original hyperstack
	
	for(frame = Start; frame <= End; frame++) {				// for each frame...
    		selectImage(id);						// select the frame
    		Stack.setPosition(1, 1, frame);		
    		run("Reduce Dimensionality...", "channels slices keep");	// extract one frame
    		rename(Title+"_"+frame);
    		cropToROI(Title+"_"+frame);
    		print(Title + "_"+frame + " -van- " + End);
		setBatchMode(false);
		}
	}

//	Delete slices first x for Ch2 last x for Ch4 not used at the moment
function CorrectZ(ChromaticAberration){	setBatchMode(Hidewindows);
	for(amount = 1; amount <= ChromaticAberration; amount++) {
		selectWindow(TitleCh2);
		setSlice(1);
		run("Delete Slice");
		selectWindow(TitleCh4);
		getDimensions(dummy,dummy,dummy,Z,dummy);
		setSlice(Z);
		run("Delete Slice");
		}
	setBatchMode(false);
}


function RemoveBottomZ(Title){	setBatchMode(Hidewindows);
	for(amount = 1; amount <= DeleteBottomZ; amount++) {
		selectWindow(Title);
		setSlice(1);
		run("Delete Slice");
	}
	setBatchMode(false);
}

function RemoveTopZ(Title){	setBatchMode(Hidewindows);
	for(amount = 1; amount <= DeleteTopZ; amount++) {
		selectWindow(Title);
		
		getDimensions(dummy,dummy,dummy,Z,dummy);
		setSlice(Z);
		run("Delete Slice");
		}
	setBatchMode(false);}


// Define Make projections// Define Make projections
// Define Make projections
function MakeProjections(Title){
	setBatchMode(Hidewindows);
	selectWindow(Title);
	Zstack = nSlices();
	selectWindow(Title);
	run("Select None");														if(UpperLeft){setLocation(1,1);}

	
	if(SplitZ[i]==0)		{GammaCorrApply = GammaCorr[i];		MultiplyApply=MultiplyBeforeDepthcoding[i];		ApplyExtraSmooth = ExtraSmooth[i];	}
	if(SplitZ[i]>0  && Chunk==1)	{GammaCorrApply = GammaCorr_1[i];	MultiplyApply=MultiplyBeforeDepthcoding_1[i];		ApplyExtraSmooth = ExtraSmooth_1[i];	}
	if(SplitZ[i]>0  && Chunk==2)	{GammaCorrApply = GammaCorr_2[i];	MultiplyApply=MultiplyBeforeDepthcoding_2[i];		ApplyExtraSmooth = ExtraSmooth_2[i];	}
	if(SplitZ[i]>0  && Chunk==3)	{GammaCorrApply = GammaCorr_3[i];	MultiplyApply=MultiplyBeforeDepthcoding_3[i];		ApplyExtraSmooth = ExtraSmooth_3[i];	}	


	if(ApplyExtraSmooth){run("Smooth", "stack");}
	run("Gamma...", "value="+GammaCorrApply+" stack");
	run("Duplicate...", "title=[glow] duplicate range=1-"+Zstack);								if(UpperLeft){setLocation(1,1);}
	//}
	if(SkipGlow){}else{run("The Real Glow");}

	run("Z Project...", "start=1 stop="+ Zstack+ " projection=[Max Intensity]");
	run("RGB Color");													if(UpperLeft){setLocation(1,1);}
	rename("Glow"+Title);
	saveAs(TempDisk+":\\ANALYSIS DUMP\\TEMP DUMP\\"+getTitle()+".tif");	
	close();
	selectWindow("glow");
	close();
	if(UseDepthcoding=="With"){
		selectWindow(Title);	run("Select None");			
		run("Duplicate...", "title=["+Title+"_temp] duplicate");	selectWindow(Title+"_temp");			if(UpperLeft){setLocation(1,1);}
		run("Multiply...", "value="+MultiplyApply+" stack");					
		run("Temporal-Color Code", "lut=[Depth Organoid]");
		rename("Depth"+Title);												if(UpperLeft){setLocation(1,1);}
		saveAs(TempDisk+":\\ANALYSIS DUMP\\TEMP DUMP\\"+getTitle()+".tif");
		close();
		selectWindow(Title+"_temp");				close();
	}
	selectWindow(Title);
	run("Select None");
	run("RGB Color");
	run("Z Project...", "start=1 stop="+ Zstack+ " projection=[Max Intensity]");
	rename("MaxProject"+Title); 												if(UpperLeft){setLocation(1,1);}	
	saveAs(TempDisk+":\\ANALYSIS DUMP\\TEMP DUMP\\"+getTitle()+".tif");
	close(); selectWindow(Title); close(); 
	setBatchMode(false);
	}


// Define MergeTimepoint// Define MergeTimepoint
// Define MergeTimepoint
function MergeTimepoint(title,start,end){
	open(TempDisk+":\\ANALYSIS DUMP\\TEMP DUMP\\["+title+"_"+start+".tif]");							if(UpperLeft){setLocation(1,1);}
	selectImage(title+"_"+start+".tif");
	rename(title+"_"+start);
	getDimensions(width, height, channelCount, sliceCount, frameCount);
	for(image = 1; image < (end); image++) {
		open(TempDisk+":\\ANALYSIS DUMP\\TEMP DUMP\\["+title + "_"+(image +start)+".tif]");
		run("Concatenate...", "stack1=[" + title + "_"+(image +start-1)+ "] stack2=[" + title +"_"+ (image +start)+".tif]" + " title=[" + title +"_"+start + image+"]");
		print("en dat was" + image +start+ "van" + end);
		}
	rename(title);
	run("Stack to Hyperstack...", "order=xyczt(default) channels="+channelCount+" slices="+sliceCount+" frames="+end +" display=Color");
	print(title+" frames="+end);
	setBatchMode(false);
	saveAs(TempDisk+":\\ANALYSIS DUMP\\TEMP DUMP\\"+getTitle()+".tif");
	}

// Define splitTimepoint with jump in Z and T this is part to reduce the dimensionality (for brightness and threshold purposes...// this is part to reduce the dimensionality (for brightness and threshold purposes...
function splitZplaneTemp(Title, JumpZ){
	setBatchMode(Hidewindows);
	selectWindow(Title);
	id = getImageID();						// remember the original hyperstack
	getDimensions(dummy, dummy, dummy, Slices, Timepoints);		// we need to know only how many frames there are
	run("Collect Garbage");
	toclose=0;
	ConcatenateString = "  title=[ConcatenatedStacks] ";
	for(frame = 1; frame <= Slices; frame++) {			// for each frame...
		selectImage(id);					// select the frame
		Stack.setPosition(1, frame, 1);	
		run("Reduce Dimensionality...", "channels frames keep");
		rename(Title+frame);
		run("Z Project...", "start=1 stop="+Timepoints+" projection=[Max Intensity]");
		rename("Temp_"+frame);
		selectWindow(Title+frame);rename("ToClose");close();
		ConcatenateString = ConcatenateString + " image"+frame+"=Temp_"+frame;
		}
	ConcatenateString = ConcatenateString + " image"+frame+1+"=[-- None --]";	//print(ConcatenateString);
	run("Concatenate...", ConcatenateString);

	rename("TEMP_0");ConcatenateString = "image1=TEMP_0";
	for(i=1 ; i<Timepoints ; i++) {
		selectWindow("TEMP_0"); 	run("Duplicate...", "title=[TEMP_"+i+"] duplicate");
		ConcatenateString = ConcatenateString + " image"+i+1+"=TEMP_"+i;
		}
	ConcatenateString = ConcatenateString + " image"+i+1+"=[-- None --]";		//print(ConcatenateString);
	run("Concatenate...", "  title=[ConcatenatedStacks] "+ ConcatenateString);
	// and make it Hyperstack
	run("Stack to Hyperstack...", "order=xyczt(default) channels=1 slices="+Slices+" frames="+Timepoints+" display=Color");
	selectWindow("ConcatenatedStacks");
	rename("Zselection"+Title);
	RETURN = getTitle(); return RETURN;
	setBatchMode(false);
	}

function splitTimepointTemp(Title,JumpT,JumpZ,Reduce){ 
	setBatchMode(Hidewindows);
	selectWindow(Title);
	id = getImageID();							// remember the original hyperstack
	getDimensions(dummy, dummy, dummy, Slices, nFrames);			// we need to know only how many frames there are
	ConcatenateString = "  title=["+Title+"_Temp] ";image=1;		//rename(Title+"_Temp");
	if(Singletimepoint[i]==1){LastTimepointTemp=nFrames;} 			//waitForUser(" ");
	for(frame = 1; frame <= LastTimepointTemp; frame+=JumpT) {		// for each frame...
    		
    		selectImage(id);						// select the frame
    		Stack.setPosition(1, 1, frame);		
    		run("Reduce Dimensionality...", "channels slices keep");	// extract one frame
    		
    		run("Reduce...", "reduction="+JumpZ); 
    		ReducedTP =ReducedTP+1;rename(Title+"_"+frame);
    		getDimensions(dummy, dummy, dummy, Slices, dummy);
    		cropToROI(Title+"_"+frame);
    		print(Title + "_"+frame + " -van- " + LastTimepointTemp);
    		
    		ConcatenateString = ConcatenateString + " image"+image+"=["+Title+"_"+frame+"]";
    		image=image+1;
		//
		}
		ConcatenateString = ConcatenateString + " image"+image+"=[-- None --]";		//print(ConcatenateString);
		
		run("Concatenate...",  ConcatenateString);
		run("Stack to Hyperstack...", "order=xyczt(default) channels=1 slices="+Slices+" frames="+image-1+" display=Color");
		selectWindow(Title+"_Temp");setBatchMode(false);
		RETURN = getTitle(); return RETURN;
		close();
	}
// this is part to reduce the dimensionality (for brightness and threshold purposes...


// Define MergeTimepoint temp blocks For reduction purposes
function MergeTimepointTemp(title,JumpT){
	setBatchMode(Hidewindows);
	
	open(TempDisk+":\\ANALYSIS DUMP\\"+Q+"Exp"+Exp+"\\Settings\\NumberOfTempblocks.tif"); run("Brightness/Contrast...");getMinAndMax (ReducedTP, dummy);close();
	print("ReducedTP="+ReducedTP);
	selectImage(title+"_"+1);
	getDimensions(width, height, channelCount, sliceCount, frameCount);
	for(image = JumpT; image < LastTimepointTemp; image+=JumpT) {
		run("Concatenate...", "stack1=[" + title + "_"+1+ "] stack2=[" + title +"_"+ (image + 1)+ "] title=[" + title +"_"+1+"]");
		print("en dat was" + image + "van" + LastTimepointTemp);
		}
	rename("temp"+title);
	run("Stack to Hyperstack...", "order=xyczt(default) channels="+channelCount+" slices="+sliceCount+" frames="+(ReducedTP) +" display=Color");
	print(title+"frames="+(LastTimepointTemp));
	setBatchMode(false);
	}


function MergeTrans_BGYR(ChannelName){	
	setBatchMode(Hidewindows);
	if(TransmittedChannelPresent){
		c=TransmittedChannelNumber[i];
		selectWindow(ChannelName[c]);	
		getDimensions(width, height, channelCount, sliceCount, frameCount);
		setMinAndMax(0, 400);StartChannel=1;
	}else{StartChannel=0;}
					print("ChannelName:");		Array.print(ChannelName);
					print("ChannelColour:");	Array.print(ChannelColour);

	for(Merge=0;Merge<UseChannel.length;Merge++){
		if(UseChannel[Merge]){
			selectWindow(ChannelName[Merge]); run("8-bit");
			rename(ChannelColour[Merge]);
		}
	}


setBatchMode(false);

	Red="*None*";Green="*None*";Blue="*None*";Cyan="*None*";Magenta="*None*";Yellow="*None*";White="*None*";
	for(j=0;j<UseChannel.length;j++){
		if(ChannelColour[j]=="White"){White="White";}
		if(ChannelColour[j]=="Blue"){Blue="Blue";}
		if(ChannelColour[j]=="Red"){Red="Red";}
		if(ChannelColour[j]=="Green"){Green="Green";}
		if(ChannelColour[j]=="Cyan"){Cyan="Cyan";}
		if(ChannelColour[j]=="Magenta"){Magenta="Magenta";}
		if(ChannelColour[j]=="Yellow"){Yellow="Yellow";}
	}
	
if(NumberOfCh==7){
	run("Merge Channels...", "c1=["+Red+"] c2=["+Green+"] c3=["+Blue+"] c4=["+White+"] c5=["+Cyan+"] c6=["+Magenta+"] c7=["+Yellow+"] create keep ignore "); 
	run("Stack to RGB", "slices");
	rename("MergedRGBTY");
	saveAs(TempDisk+":\\ANALYSIS DUMP\\TEMP DUMP\\"+getTitle()+".tif"); 
	White="*None*";
	}
	
	run("Merge Channels...", "c1=["+Red+"] c2=["+Green+"] c3=["+Blue+"] c4=["+White+"] c5=["+Cyan+"] c6=["+Magenta+"] c7=["+Yellow+"] create ignore "); 
	run("Stack to RGB", "slices");
	selectWindow("Composite");	
	if(NumberOfCh==7){rename("Merged-T");}else{rename("MergedRGBTY");}
	
	saveAs(TempDisk+":\\ANALYSIS DUMP\\TEMP DUMP\\"+getTitle()+".tif");
	
	setBatchMode(false);
}


// Plugin-file required : PureDenoise_.class
function PureDenoise(Title) {
	setBatchMode(Hidewindows);
	selectWindow(Title);			
	getDimensions (x,y,ch,z,t);	
	setMinAndMax (0, 255);
	run("PureDenoise ", "parameters='"+DenoiseFrameNumber+" "+DenoiseCycleNumber+"' estimation='Auto Global' ");	rename(Title+"Denoised");
	selectWindow(Title); close();
	selectWindow(Title+"Denoised"); rename(Title);
	run("Stack to Hyperstack...", "order=xyczt(default) channels=1 slices="+z+" frames="+t+" display=Color");
	selectWindow("Nieuwste GroenBlokje"); 	run("8-bit");
	setBatchMode(false);
	}


function PureDenoiseStack(Title) {
	setBatchMode(Hidewindows);
	selectWindow(Title);	
	getDimensions (x,y,ch,z,t);
	setMinAndMax (0, 255);
	run("PureDenoise ", "parameters='"+DenoiseFactor+" "+DenoiseCycleNumber+"' estimation='Auto Global' ");	rename(Title+"Denoised");
	selectWindow(Title); close();
	selectWindow(Title+"Denoised"); rename(Title);
	selectWindow(Title); 	run("8-bit");
	run("Re-order Hyperstack ...", "channels=[Channels (c)] slices=[Frames (t)] frames=[Slices (z)]");
	getDimensions (x,y,ch,z,t);
	print("ch :"+ch);print("z :"+z);print("t :"+t); 
	setBatchMode(false);
	}

function DrawText(Title,Text, Size, Colour) {
	if(TextInGlowIsWhite)Colour="White";
	setBatchMode(Hidewindows);
	selectWindow(Title);
	setFont("SansSerif", Size, " antialiased");	setColor(Colour);
	getDimensions(x,y,ch,z,t); print("DrawText___"+x+"_"+y+"_"+ch+"_"+t+"_"+z);
	for(i=0; z>i; i++){
		setSlice(i+1);
		drawString(Text, 1, Size+2);
		}
	setBatchMode(false);
	}
	// setFont("SansSerif", Size, " antialiased");
	// drawString(Text, Xposition, Yposition); 
	// Xposition 1=textbox starts at first pixel, text starts later! Should be fine!
	// Yposition = bottom of textbox, so 1024 in a 1024x1024 image the text is above the bottom Should be fine!
	// Yposition2 to do top shift the textbox down by the Size, this puts the text ~2 pixels below top
	// So 1, 35 is top left; 1,512 is bottom left for 512x512 image; 
	// work with getDimensions for anything other than top left
	// if working on 4-luik 1, ydimension/2 is bottom left top image and 1, ydimension/2 + Size is top bottom image
	// both were left image, right image is xdimension/2 (going to the right is tricky due to text size)
	// Courier size 50 means 30 pixel per character (independent of which)

	
function DrawTime(Title,Interval, Size, Colour){
	setBatchMode(Hidewindows);Size=parseFloat(Size);
	selectWindow(Title);
	getDimensions(x,y,ch,t,z); print("DrawTime___"+x+"_"+y+"_"+ch+"_"+t+"_"+z);
	if(Interval == round(Interval)) {DecimalPlaces = 0 ;} else {DecimalPlaces = 1 ;}	//bp + figure out, whether to use decimals or not. only when interval had a decimal other than 0
	if(NumberOfCh==1 && ColourName==1){yPosition=2*Size+4;}else{yPosition=Size+2;}
	for(i=0; t>i; i++){
	 	Totaltime = (i)*Interval;
	 	Hours=floor(Totaltime/60);	if(Hours<10){Hours="0"+toString(Hours);}else{Hours=toString(Hours);}
		Minutes=Totaltime-Hours*60;	if(Minutes<10){Minutes="0"+toString(Minutes,DecimalPlaces);}else{Minutes=toString(Minutes,DecimalPlaces);}
		print(Hours+"h "+Minutes+"m");
		Stamp = Hours+"h "+Minutes+"m";
		
		setSlice(i+1);
		setFont("SansSerif", Size, " antialiased");
		setColor(Colour);
		drawString(Stamp, 1, yPosition);
		}
	setBatchMode(false);
}


function DrawScaleBar(Title, Colour, Size) {
	setBatchMode(Hidewindows);
	run("Colors...", "foreground="+Colour);																	
	selectWindow(Title);	
	getDimensions(x,y,ch,z,t); 	tTemp=t; zTemp=z;	if(z>t){t=zTemp;z=tTemp;} 			print("DrawText___"+x+"_"+y+"_"+ch+"_"+t+"_"+z);
	Y = ScaleBarYArray[i];
	makeLine(MarginForScaleBar, Y , MarginForScaleBar + nPixelsScaleBarArray[i], Y , ScaleBarLineWidth);	run("Fill", "stack");
	run("Select None");
	if(WriteBarDimensions){
		Decimals=0; if(nMicronsScaleBarArray[i]!=floor(nMicronsScaleBarArray[i])){Decimals=1;}
		Text= d2s(nMicronsScaleBarArray[i],Decimals)+" µm";	print(Text);setFont("SansSerif", Size, " antialiased");
		for(h=0; h<t; h++){setSlice(h+1);drawString(Text, MarginForScaleBar, Y - 1);}
	}
	setBatchMode(false);
}


	
function SetTransmittedBrightness(CurrentWindow) {
	SetBrightness = 150 ; 
	selectWindow(CurrentWindow);				getDimensions (x,y,ch,z,t); Stack.getPosition(channel, slice, frame) ;
	if(DoSetZ) {
	SetZ = floor(0.7*z); SetFrame =  floor(0.5*t);		Stack.setPosition(1, SetZ, SetFrame);}else{Stack.setPosition(1, slice, 0.5*frame);}
	
	run("Select All"); run("Duplicate...", "title=temp");
	selectWindow("temp"); run("Brightness/Contrast...");setMinAndMax(1, 255);	
	if(bitDepth()==8){ run("Apply LUT", "stack");}else{run("8-bit");}// Appy LUT does not work with 12 bit images?! is you use //run("8-bit"); the image is converted to an 8 bit using the current B&C settings 

	Saturated = 0.35;
	resetMinAndMax(); run("Enhance Contrast", "saturated="+Saturated);
	
	
	run("Measure"); Mean = getResult("Mean", nResults-1);		print("Mean:"+Mean);
	TooDark = SetBrightness - Mean;
	StepsBrightnessCorrection = floor(TooDark / 18); print(""); 		print("StepsBrightnessCorrection: "+StepsBrightnessCorrection);
	
	for(i=0 ; i<StepsBrightnessCorrection ; i++) {
		selectWindow(CurrentWindow); 	getMinAndMax(TempMin, TempMax);
		TempMin = TempMin -10;		
		TempMax = TempMax -10;		setMinAndMax(TempMin, TempMax);
	}
	
	Rest = (TooDark / 18) - StepsBrightnessCorrection;			print("Rest: "+Rest);
	if(Rest > 0.25) {
		selectWindow(CurrentWindow); 		getMinAndMax(TempMin, TempMax);
		TempMin = TempMin -5;		
		TempMax = TempMax -5;			setMinAndMax(TempMin, TempMax);
	}
	
	for(i=0 ; i>StepsBrightnessCorrection ; i--) {
		selectWindow(CurrentWindow); 	getMinAndMax(TempMin, TempMax);
		TempMin = TempMin +10;		
		TempMax = TempMax +10;		setMinAndMax(TempMin, TempMax);
	}
	
	Rest = (TooDark / 18) - StepsBrightnessCorrection;			print("Rest: "+Rest);
	if(Rest < 0.25) {
		selectWindow(CurrentWindow); 		getMinAndMax(TempMin, TempMax);
		TempMin = TempMin +5;		
		TempMax = TempMax +5;			setMinAndMax(TempMin, TempMax);
	}
	
	selectWindow("temp"); close();
	selectWindow("Results"); run("Close");
	selectWindow(CurrentWindow);	setMinAndMax(TempMin, TempMax);	run("Select All"); 

	wait(150); 
}

function GetLUTColour(Title){

selectWindow(Title);
getLut(r, g, b);
print("RGB");

	if(r[1]){
		if(g[1]){
			if(b[1]){Colour=0;}
			else{Colour=6;}
		}else{
			if(b[1]){Colour=5;}
			else{Colour=2;}
		}
	}else{
		if(g[1]){
			if(b[1]){Colour=4;}
			else{Colour=1;}
		}else{
			if(b[1]){Colour=3;}
		}
	}

return(Colour)
}

function DuplicateSingleTimepoint(Title,Colour){
	getDimensions(w, h, c, z, t);
	selectWindow(Title);
	run("Duplicate...", "title=["+Title+"0] duplicate range=1-"+z);	run(Colour);	wait(100);
	run("Duplicate...", "title=["+Title+"1] duplicate range=1-"+z);	run(Colour);	wait(100);					
	selectWindow(Title);close();
	run("Concatenate...", "  title=["+Title+"] image1=["+Title+"0] image2=["+Title+"1] image3=[-- None --]");		
	run("Stack to Hyperstack...", "order=xyczt(default) channels=1 slices="+z+" frames=2 display=Color"); 			
	selectWindow(Title);
	if(ReOrder){run("Re-order Hyperstack ...", "channels=[Channels (c)] slices=[Frames (t)] frames=[Slices (z)]");}	
}

function ZlevelOfHighestIntensity (Title) {
	selectWindow(Title);
	Width=getWidth; Height=getHeight; 
	if(DeleteZStacks && one==1){
		makeRectangle(0.5*Width , 0 , 0.5*Width , Height);
	}else{
		makeRectangle(0 , 0 , Width , Height);
	}
	Highest = 0 ;
	for(i=0 ; i<ZSLICE ; i++) {
		Stack.setPosition(1, i , 0.5*TIMEPOINTS);		
		run("Measure"); Mean = getResult("Mean", nResults-1);
		if(Mean > Highest) {Highest = Mean ; SliceOfHighestIntensity = i+1;}
	}
	Stack.setPosition(1, SliceOfHighestIntensity , 0.5*TIMEPOINTS); run("Select None");
}


function MakeTilesSingleTimepoint(Title){
	setBatchMode(Hidewindows);
	selectWindow(Title);
	cropToROI(Title);
	run("Select None");
	Zstack = nSlices();
	selectWindow(Title);

	run("Duplicate...", "title=[glow] duplicate range=1-"+Zstack);		
	run("Gamma...", "value=0.45 stack");
										
	if(SkipGlow){}else{run("The Real Glow");}
	
	run("RGB Color");
	rename("Glow"+Title);
	saveAs(TempDisk+":\\ANALYSIS DUMP\\TEMP DUMP\\"+getTitle()+".tif");	
	close();
	
	selectWindow(Title);
	run("Select None");
	run("RGB Color");
	run("Duplicate...", "title=[MaxProject] duplicate range=1-"+Zstack);
	run("Gamma...", "value=0.45 stack");
	rename("MaxProject"+Title); 	
	saveAs(TempDisk+":\\ANALYSIS DUMP\\TEMP DUMP\\"+getTitle()+".tif");
	close(); selectWindow(Title); close(); 
	setBatchMode(false);
}


function SwapSelectionToVirtualTransm (){
	 selectWindow("TransmittedVirtual_"+PositionNumber[p]+"_Time-Projected");	run("ROI Manager..."); 	roiManager("Add");	roiManager("Add");
	 selectWindow("TransmittedVirtual_"+PositionNumber[p]);				roiManager("Select",1);roiManager("Select",1);roiManager("Select",0);roiManager("Select",0);
}


	
function DrawScaleZLeft(Title,StartZ,EndZ, Size, Colour) {
	
	setBatchMode(Hidewindows);
	selectWindow(Title);	getDimensions(x,y,ch,t,z); print("DrawText___"+x+"_"+y+"_"+ch+"_"+t+"_"+z);
	Y = ScaleBarYArray[i];
	StartZString = d2s(StartZ,0)+" µm"; 														
	EndZString = d2s(EndZ,0)+" µm"; 											
	TEMPSize=getStringWidth(EndZString);
	SideBar = TEMPSize+10;
	WIDTH = x+SideBar;
	HeigthLUT = y - (3*Size+2) - (y-Y) ;
	run("Canvas Size...", "width="+ WIDTH +" height="+y+" position=Top-Right");

	OK=0;	ImageJDirectory	= getDirectory("imagej");
	if(File.exists(TempDisk+":\\ANALYSIS DUMP\\Settings\\Depth_Organoid_magenta.tif")){	open(TempDisk+":\\ANALYSIS DUMP\\Settings\\Depth_Organoid_magenta.tif"); 	NameLUT=getTitle();	OK=1;	}		
	if(OK==0 && File.exists(ImageJDirectory+"Depth_Organoid_magenta.tif")){	 		open(ImageJDirectory+"Depth_Organoid_magenta.tif"); 				NameLUT=getTitle();	OK=1;	}		


	
	selectWindow(NameLUT); 
	
	run("Size...", "width="+Size+" height="+HeigthLUT+" average interpolation=Bilinear");getDimensions(widthSideBar, heightSideBar,dummy,dummy,dummy);//}
	TopLUTBar = (y-heightSideBar)/2;
	LeftSideBar = (SideBar-widthSideBar)/2;
	PositionText = (SideBar-TEMPSize)/2;
	selectWindow(Title);
	
	for(h=0; t>h; h++){
		selectWindow(NameLUT);	run("Copy");
		selectWindow(Title);
		setSlice(h+1);
		makeRectangle(LeftSideBar, TopLUTBar, widthSideBar, heightSideBar);
		run("Paste");
		setFont("SansSerif", Size, " antialiased");
		setColor(Colour);
		drawString(EndZString, PositionText, Size+2);
		drawString(StartZString, PositionText, Y-1);
		}
	close(NameLUT);
	setBatchMode(false);
	return(WIDTH);
	}


function DrawScaleZTop(Title,StartZ,EndZ, Size, Colour) {


	TopBarMargin=10;
	FractionOfText=0.7;
	
	setBatchMode(Hidewindows);
	selectWindow(Title);	getDimensions(x,y,ch,t,z); print("DrawText___"+x+"_"+y+"_"+ch+"_"+t+"_"+z);
	Decimals=1;
	if(StartZ==0){Decimals=0;}
	StartZString = d2s(StartZ,Decimals)+" µm"; 													
	EndZString = d2s(EndZ,1)+" µm"; 											
	TEMPSize=getStringWidth(EndZString);
	HeightTopBar = Size+TopBarMargin;
	HEIGHT = y+HeightTopBar;
	WidthLUT = 0.5*x - TEMPSize - getStringWidth(StartZString) - 2*Size;	
	run("Colors...", "background=black");
	run("Canvas Size...", "width="+ x +" height="+HEIGHT+" position=Bottom-Right zero");

	OK=0;	ImageJDirectory	= getDirectory("imagej");
	if(File.exists(TempDisk+":\\ANALYSIS DUMP\\Settings\\Depth_Organoid_magenta.tif")){	open(TempDisk+":\\ANALYSIS DUMP\\Settings\\Depth_Organoid_magenta.tif"); 	NameLUT=getTitle();	OK=1;	}	
	if(OK==0 && File.exists(ImageJDirectory+"Depth_Organoid_magenta.tif")){	 		open(ImageJDirectory+"Depth_Organoid_magenta.tif"); 				NameLUT=getTitle();		}	
	
	run("Rotate 90 Degrees Right");
	selectWindow(NameLUT);
	
	run("Size...", "width="+WidthLUT+" height="+Size*FractionOfText+" average interpolation=Bilinear"); getDimensions(widthLUTBar, heightLUTBar,dummy,dummy,dummy);//}
	
	TopLUTBar = 0.5*HeightTopBar - 0.5*Size*FractionOfText;
	LeftLUTBar = getStringWidth(StartZString) + Size;
	PositionText = 0.5*x - TEMPSize -1;
	YText = 0.5*HeightTopBar + 0.5*Size;

	selectWindow(Title);
	for(h=0; t>h; h++){
		selectWindow(NameLUT);	run("Copy");
		selectWindow(Title);
		setSlice(h+1);
		makeRectangle(LeftLUTBar, TopLUTBar, widthLUTBar, heightLUTBar);
		run("Paste");
		setFont("SansSerif", Size, " antialiased");
		setColor(Colour);
		drawString(StartZString, 1, YText);
		drawString(EndZString, PositionText, YText);
		}
	close(NameLUT);
	setBatchMode(false);
	}


function AddSideBar(Title,Size) {
	setBatchMode(Hidewindows);
	selectWindow(Title);
	getDimensions(x,y,ch,z,t); print("DrawText___"+x+"_"+y+"_"+ch+"_"+t+"_"+z);
	WIDTH = Size;
	run("Canvas Size...", "width="+ WIDTH +" height="+y+" position=Top-Right");

	setBatchMode(false);
	}
	
function FinalJoke(){
	JokeInterval=15;
	nCircleIntervals=25; 		// aantal jumps om 1 ronde te maken
	UitwaaierSpeed = 200;		// pixels opzij per ronde
	ColorArray=newArray("Grays","Red","Green","Cyan","Blue","Yellow","Magenta");
	
	newImage("Joke", "8-bit white", 100, 100, 1); getDimensions(xJoke,yJoke,dummy,dummy,dummy);
	middleX=0.5*screenWidth; middleY=0.5*screenHeight;	setLocation(middleX - xJoke, middleY - yJoke);
	
	Continue=1;
	Count=0; ColorArrayNumber=0;
	while(Continue){
	Count=Count+1;
	
	Angle	= Count*(2*PI/nCircleIntervals);
	Radius 	= Count*(UitwaaierSpeed/nCircleIntervals);
	xLocation	= middleX + Radius*cos(Angle);
	yLocation	= middleY + Radius*sin(Angle);
	setLocation(xLocation - xJoke, yLocation - yJoke);
	
	Color = ColorArray[ColorArrayNumber]; 	ColorArrayNumber = ColorArrayNumber+1; if(ColorArrayNumber>ColorArray.length-1){ColorArrayNumber=0;} 	run(Color);
	
	if(xLocation > 1.1*screenWidth){Continue=0;}
	wait(JokeInterval);			
}
selectWindow("Joke"); close();
}


function WriteStatus(){
	StatusString="Position "+i+1+" (of "+PositionNumber.length+")";
	setFont("SansSerif", 20 , " antialiased");	run("Colors...", "foreground=magenta");	
	selectWindow(WhiteScreen);  drawString(StatusString, 10, 50 + (0.3*i)*50);
	StatusWidth = getStringWidth(StatusString);
	return StatusWidth;
}

function SetSettings(){
	
	List.set("TransmittedChannelPresent",TransmittedChannelPresent);
	List.set("CheckPositionNumber",CheckPositionNumber);
	List.set("CheckPositionName",CheckPositionName);
	List.set("nQueuedExp",nQueuedExp);
	List.set("file",file);			
	List.set("CodedFile",CodedFile); 
	List.set("CodedFileTifTransm",CodedFileTifTransm); 
	List.set("fileTifTransm",fileTifTransm);			
	List.set("ReadFileName",ReadFileName);	//bp33
	List.set("maxNumberOfChannels",maxNumberOfChannels);	
	List.set("ArraySizeForChannelUseandColour",ArraySizeForChannelUseandColour);
	List.set("Date", Date);
	List.set("NameExperiment", NameExperiment);
	List.set("Interval", Interval );
	List.set("RedDeadDye", RedDeadDye );
	List.set("DeleteZStacks", DeleteZStacks );
	List.set("SetLastTimepoint", SetLastTimepoint );
	List.set("TimeProjectTransm", TimeProjectTransm );
	List.set("ExtendedSettings", ExtendedSettings); 
	List.set("UseDepthcoding", UseDepthcoding );
	List.set("NumberOfTPTempStacks", NumberOfTPTempStacks ); 
	List.set("NumberOfZsTempStacks", NumberOfZsTempStacks ); 
	List.set("SetMultiplyBeforeDepthcoding", SetMultiplyBeforeDepthcoding ); 	
	List.set("ColourName",  ColourName); 
	List.set("AddTime", AddTime ); 
	List.set("AddScaleBar", AddScaleBar ); 
	List.set("AddScaleBarZ", AddScaleBarZ ); 
	List.set("PlaceScaleBarZ", PlaceScaleBarZ); 
	List.set("FractionForBar", FractionForBar ); 
	List.set("WriteBarDimensions", WriteBarDimensions ); 
	List.set("ScaleBarLineWidth", ScaleBarLineWidth ); 
	List.set("FractionForText",  FractionForText); 
	List.set("ColorTime",  ColorTime); 
	List.set("GuidedBC",  GuidedBC); 
	List.set("UpperLeft", UpperLeft ); 
	List.set("Hidewindows", Hidewindows ); 
	List.set("TransmittedChannelPresent",TransmittedChannelPresent);
	List.set("DefaultGamma", DefaultGamma );
	List.set("DefaultMultiply", DefaultMultiply );
	List.set("CheckLastTimepointBlack", CheckLastTimepointBlack );
	List.set("TimeForPause", TimeForPause );
	List.set("PauseInterval", PauseInterval );
	List.set("GarbageInterval", GarbageInterval);
	List.set("SaveProgressToNetwork", SaveProgressToNetwork );
	List.set("TextInGlowIsWhite", TextInGlowIsWhite ); 
	List.set("WindowForPause", WindowForPause ); 
	List.set("AmountOfPositions",AmountOfPositions);
	List.set("NucleiChannel",NucleiChannel);
	List.set("DeadChannel",DeadChannel);
	List.set("AspectChoice", AspectChoice);
	List.set("DefineFrameRate", DefineFrameRate);
	List.set("DefineAviLength", DefineAviLength);
	List.set("FrameRateAvi", FrameRateAvi);
	List.set("lifFile", lifFile);
	List.set("tifFile", tifFile);
	List.set("TifTransm", TifTransm);
	List.set("nd2File", nd2File);
	List.set("SmoothDefault", SmoothDefault);
	List.set("MedianDefault", MedianDefault);
	List.set("SaveChunks", SaveChunks);
	
	if(CheckPositionName){
		List.set("AddPositionName", AddPositionName );
	}
	if(SaveProgressToNetwork){
		List.set("NetworkDirectory",NetworkDirectory);			
		List.set("CodedNetworkDirectory",CodedNetworkDirectory);	
	}
	Position=0;
	for(Channel=0;Channel<PositionChannelAmount[Position];Channel++){
		if(TransmittedChannelNumber[Position]!=Channel){
			List.set("UseChannel"+Channel,UseChannel[Channel]);
			List.set("ChannelColour"+Channel,ChannelColour[Channel]);
			List.set("ChannelName"+Channel,ChannelName[Channel]);
			
			if(UseChannel[Channel]){	
				List.set("RedDeadChannelUse"+Channel,RedDeadChannelUse[Channel]);
			}else{
				List.set("RedDeadChannelUse"+Channel,"Other");
			}
		}else{
			List.set("UseChannel"+Channel,0);
			List.set("ChannelColour"+Channel,"White");
			List.set("ChannelName"+Channel,"Trans");
		}
	}
	for(Position=0;Position<PositionNumber.length;Position++){
		List.set("PositionNumber"+Position,PositionNumber[Position]);	
		List.set("PositionChannelAmount"+Position,PositionChannelAmount[Position]);
		List.set("TransmittedChannelNumber"+Position,TransmittedChannelNumber[Position]);
		List.set("LastTimepointBlack"+Position,LastTimepointBlack[Position]);
		List.set("NumberOfTimepoints"+Position,NumberOfTimepoints[Position]);

		if(CheckPositionName){List.set("PositionName"+Position,PositionName[Position]);}
		
		if(ArraySkipPositions[Position]==0){
			List.set("SelectionX1_"+Position,SelectionX1[Position]);	
			List.set("SelectionX2_"+Position,SelectionX2[Position]);	
			List.set("SelectionY1_"+Position,SelectionY1[Position]);	
			List.set("SelectionY2_"+Position,SelectionY2[Position]);
			List.set("TransmittedZslice"+Position,TransmittedZslice[Position]);	
			List.set("Singletimepoint"+Position,Singletimepoint[Position]);
			List.set("ArrayZResolution_"+Position,ArrayZResolution[Position]);
			List.set("ScaleBarY_"+Position,ScaleBarYArray[Position]);	
			List.set("nPixelsScaleBar_"+Position,nPixelsScaleBarArray[Position] );	
			List.set("nMicronsScaleBar_"+Position,nMicronsScaleBarArray[Position]);
			List.set("ArraySkipPositions_"+Position, ArraySkipPositions[Position]);	
			List.set("PileUpChunks_"+Position, PileUpChunks[Position]);			
			List.set("SplitAndUnsplit_"+Position, SplitAndUnsplit[Position]);		
						
			if(SetLastTimepoint){List.set("NumberOfTimepoints"+Position,NumberOfTimepoints[Position]);	}
		 
			if(RedDeadDye) {
				List.set("Threshold"+Position,Threshold[Position]);
			}
		
			if(DeleteZStacks){
				List.set("BottomZ_"+Position, BottomZ[Position]);
				List.set("TopZ_"+Position, TopZ[Position]);
				List.set("SplitZ"+Position,SplitZ[Position]);
				if(SplitZ[Position]>0){	List.set("BottomZ_1_"+Position,BottomZ_1[Position]);		List.set("TopZ_1_"+Position,TopZ_1[Position]);	
							List.set("BottomZ_2_"+Position,BottomZ_2[Position]);		List.set("TopZ_2_"+Position,TopZ_2[Position]);	}
				if(SplitZ[Position]==3){	List.set("BottomZ_3_"+Position,BottomZ_3[Position]);	List.set("TopZ_3_"+Position,TopZ_3[Position]);	}
				

				if(UseDepthcoding=="With"){
							List.set("GammaCorr"+Position, GammaCorr[Position]);								 
							List.set("Smooth"+Position, ExtraSmooth[Position]);								 
							List.set("MultiplyBeforeDepthcoding"+Position, MultiplyBeforeDepthcoding[Position]);	
							if(SplitZ[Position]>0){		List.set("GammaCorr_1_"+Position,GammaCorr_1[Position]);	List.set("ExtraSmooth_1_"+Position,ExtraSmooth_1[Position]);	List.set("MultiplyBeforeDepthcoding_1_"+Position,MultiplyBeforeDepthcoding_1[Position]);
											List.set("GammaCorr_2_"+Position,GammaCorr_2[Position]);	List.set("ExtraSmooth_2_"+Position,ExtraSmooth_2[Position]);	List.set("MultiplyBeforeDepthcoding_2_"+Position,MultiplyBeforeDepthcoding_2[Position]);	}
							if(SplitZ[Position]==3){	List.set("GammaCorr_3_"+Position,GammaCorr_3[Position]);	List.set("ExtraSmooth_3_"+Position,ExtraSmooth_3[Position]);	List.set("MultiplyBeforeDepthcoding_3_"+Position,MultiplyBeforeDepthcoding_3[Position]);	}
							}
							
				}
			}
		}
	}


function PrintSettings(){
	
	print("TransmittedChannelPresent: "+TransmittedChannelPresent);
	print("CheckPositionNumber: "+CheckPositionNumber);
	print("CheckPositionName: "+CheckPositionName);
	print("nQueuedExp: "+nQueuedExp);
	print("file: "+file);			
	print("CodedFile: "+CodedFile); 
	print("CodedFileTifTransm: "+CodedFileTifTransm); 
	print("ReadFileName: "+ReadFileName);	//bp33
	print("maxNumberOfChannels: "+maxNumberOfChannels);	
	print("ArraySizeForChannelUseandColour: "+ArraySizeForChannelUseandColour);
	print("Date: "+ Date);
	print("NameExperiment: "+ NameExperiment);
	print("Interval: "+ Interval );
	print("RedDeadDye: "+ RedDeadDye );
	print("DeleteZStacks: "+ DeleteZStacks );
	print("SetLastTimepoint: "+ SetLastTimepoint );
	print("TimeProjectTransm: "+ TimeProjectTransm );
	print("ExtendedSettings: "+ ExtendedSettings); 
	print("UseDepthcoding: "+ UseDepthcoding );
	print("NumberOfTPTempStacks: "+ NumberOfTPTempStacks ); 
	print("NumberOfZsTempStacks: "+ NumberOfZsTempStacks ); 
	print("SetMultiplyBeforeDepthcoding: "+ SetMultiplyBeforeDepthcoding ); 	
	print("ColourName: "+  ColourName); 
	print("AddTime: "+ AddTime ); 
	print("AddScaleBar: "+ AddScaleBar ); 
	print("AddScaleBarZ: "+ AddScaleBarZ ); 
	print("PlaceScaleBarZ: "+ PlaceScaleBarZ); 
	print("FractionForBar: "+ FractionForBar ); 
	print("WriteBarDimensions: "+ WriteBarDimensions ); 
	print("ScaleBarLineWidth: "+ ScaleBarLineWidth ); 
	print("FractionForText: "+  FractionForText); 
	print("ColorTime: "+  ColorTime); 
	print("GuidedBC: "+  GuidedBC); 
	print("UpperLeft: "+ UpperLeft ); 
	print("Hidewindows: "+ Hidewindows ); 
	print("TransmittedChannelPresent: "+TransmittedChannelPresent);
	print("DefaultGamma: "+ DefaultGamma );
	print("DefaultMultiply: "+ DefaultMultiply );
	print("CheckLastTimepointBlack: "+ CheckLastTimepointBlack );
	print("TimeForPause: "+ TimeForPause );
	print("PauseInterval: "+ PauseInterval );
	print("GarbageInterval: "+ GarbageInterval);
	print("SaveProgressToNetwork: "+ SaveProgressToNetwork );
	print("TextInGlowIsWhite: "+ TextInGlowIsWhite ); 
	print("WindowForPause: "+ WindowForPause ); 
	print("AmountOfPositions: "+AmountOfPositions);
	print("NucleiChannel: "+NucleiChannel);
	print("DeadChannel: "+DeadChannel);
	print("AspectChoice: "+ AspectChoice);
	print("DefineFrameRate: "+ DefineFrameRate);
	print("DefineAviLength: "+ DefineAviLength);
	print("FrameRateAvi: "+ FrameRateAvi);
	print("AviLength: "+ AviLength);
	print("lifFile", lifFile);
	print("tifFile", tifFile);
	print("nd2File", nd2File);

	if(CheckPositionName){
		print("AddPositionName: "+ AddPositionName );
	}
	if(SaveProgressToNetwork){
		print("NetworkDirectory: "+NetworkDirectory);			
		print("CodedNetworkDirectory: "+CodedNetworkDirectory);	
	}
	Position=0;
	for(Channel=0;Channel<PositionChannelAmount[Position];Channel++){
		
			print("UseChannel"+Channel+" : "+UseChannel[Channel]);
			print("ChannelColour"+Channel+" : "+ChannelColour[Channel]);
			print("ChannelName"+Channel+" : "+ChannelName[Channel]);
			
		
				print("RedDeadChannelUse"+Channel+" : "+RedDeadChannelUse[Channel]);
		
		
	}
	for(Position=0;Position<PositionNumber.length;Position++){
		print("PositionNumber"+Position+" : "+PositionNumber[Position]);	
		print("PositionChannelAmount"+Position+" : "+PositionChannelAmount[Position]);
		print("TransmittedChannelNumber"+Position+" : "+TransmittedChannelNumber[Position]);
		print("LastTimepointBlack"+Position+" : "+LastTimepointBlack[Position]);
		print("NumberOfTimepoints"+Position+" : "+NumberOfTimepoints[Position]);

		if(CheckPositionName){print("PositionName"+Position+" : "+PositionName[Position]);}
		
		if(ArraySkipPositions[Position]==0){
			print("SelectionX1_"+Position+" : "+SelectionX1[Position]);	
			print("SelectionX2_"+Position+" : "+SelectionX2[Position]);	
			print("SelectionY1_"+Position+" : "+SelectionY1[Position]);	
			print("SelectionY2_"+Position+" : "+SelectionY2[Position]);
			print("TransmittedZslice"+Position+" : "+TransmittedZslice[Position]);	
			print("Singletimepoint"+Position+" : "+Singletimepoint[Position]);
			print("ArrayZResolution_"+Position+" : "+ArrayZResolution[Position]);
			print("ScaleBarY_"+Position+" : "+ScaleBarYArray[Position]);	
			print("nPixelsScaleBar_"+Position+" : "+nPixelsScaleBarArray[Position] );	
			print("nMicronsScaleBar_"+Position+" : "+nMicronsScaleBarArray[Position]);
			print("ArraySkipPositions_"+Position+" : "+ ArraySkipPositions[Position]);	
			print("PileUpChunks_"+Position+" : "+ PileUpChunks[Position]);			
			print("SplitAndUnsplit_"+Position+" : "+ SplitAndUnsplit[Position]);		
						
			if(SetLastTimepoint){print("NumberOfTimepoints"+Position+" : "+NumberOfTimepoints[Position]);	}
		 
			if(RedDeadDye) {
				print("Threshold"+Position+" : "+Threshold[Position]);
			}
		
			if(DeleteZStacks){
				print("BottomZ_"+Position+" : "+ BottomZ[Position]);
				print("TopZ_"+Position+" : "+ TopZ[Position]);
				print("SplitZ"+Position+" : "+SplitZ[Position]);
				if(SplitZ[Position]>0){	print("BottomZ_1_"+Position+" : "+BottomZ_1[Position]);		print("TopZ_1_"+Position+" : "+TopZ_1[Position]);	
							print("BottomZ_2_"+Position+" : "+BottomZ_2[Position]);		print("TopZ_2_"+Position+" : "+TopZ_2[Position]);	}
				if(SplitZ[Position]==3){	print("BottomZ_3_"+Position+" : "+BottomZ_3[Position]);	print("TopZ_3_"+Position+" : "+TopZ_3[Position]);	}
				

				if(UseDepthcoding=="With"){
							print("GammaCorr"+Position+" : "+GammaCorr[Position]);								 
							print("Smooth"+Position+" : "+ExtraSmooth[Position]);								 
							print("MultiplyBeforeDepthcoding"+Position+" : "+MultiplyBeforeDepthcoding[Position]);	
							if(SplitZ[Position]>0){	print("GammaCorr_1_"+Position+" : "+GammaCorr_1[Position]);	print("ExtraSmooth_1_"+Position+" : "+ExtraSmooth_1[Position]);	print("MultiplyBeforeDepthcoding_1_"+Position+" : "+MultiplyBeforeDepthcoding_1[Position]);
										print("GammaCorr_2_"+Position+" : "+GammaCorr_2[Position]);	print("ExtraSmooth_2_"+Position+" : "+ExtraSmooth_2[Position]);	print("MultiplyBeforeDepthcoding_2_"+Position+" : "+MultiplyBeforeDepthcoding_2[Position]);	}
							if(SplitZ[Position]==3){print("GammaCorr_3_"+Position+" : "+GammaCorr_3[Position]);	print("ExtraSmooth_3_"+Position+" : "+ExtraSmooth_3[Position]);	print("MultiplyBeforeDepthcoding_3_"+Position+" : "+MultiplyBeforeDepthcoding_3[Position]);	}
							}
							
				}
			}
		}
	}


//FUNCTIONS
/*
function splitZslice(title,UitgekozenZplaneVoorTransmitted) 
function cropToROI(title) 
function drawROI(title) 
function substractDeadMask(TitleDead,TitleNuclei) 
function removeNoise(Title) 
function DeadMask(TitleDead,cutoff) 
function splitTimepoint(Title,Start,End)
function CorrectZ(ChromaticAberration)
function RemoveBottomZ(Title)
function RemoveTopZ(Title)
function MakeProjections(Title)
function MergeTimepoint(title,start,end)
function splitZplaneTemp(Title, JumpZ)
function splitTimepointTemp(Title,JumpT,JumpZ,Reduce)
function MergeTimepointTemp(title,JumpT)
function MergeTrans_BGYR(ChannelName) 
function PureDenoise(Title)
function PureDenoiseStack(Title)
function DrawText(Title,Text, Size, Colour)
function DrawTime(Title,Interval, Size, Colour)
function SetTransmittedBrightness(CurrentWindow)
function GetLUTColour(Title)
*/
